# Supplementary material for: The Rat microRNA body atlas; Evaluation of the microRNA content of rat organs through deep sequencing and characterization of pancreas enriched miRNAs as biomarkers of pancreatic toxicity in the rat and dog
Source: BMC Genomics. 2016 Aug 30;17(1):694. doi: 10.1186/s12864-016-2956-z (PMC5006322; doi:10.1186/s12864-016-2956-z)
Supplement: Additional file 2: — Sequences of miRNAs and Exiqon qPCR assay identification. (XLSX 14 kb) [file 12864_2016_2956_MOESM2_ESM.xlsx]

## Sheet: Sheet1
miRNA	Sequence	Product number
miR-499a-5p	UUAAGACUUGCAGUGAUGUUU	205935
miR-1-3p	UGGAAUGUAAAGAAGUGUGUAU	205104
miR-101c	UACAGUACUGUGAUAACUGAUC	206999 Design ID 386630-1
miR-192-5p	CUGACCUAUGAAUUGACAGCC	204099
miR-9-5p	UCUUUGGUUAUCUAGCUGUAUGA	204513
miR-9-3p	AUAAAGCUAGAUAACCGAAAGU	204620
miR-124-5p	CGUGUUCACAGCGGACCUUGAU	204266
miR-124-3p	UAAGGCACGCGGUGAAUGCC	206026
miR-152-3p	UCAGUGCAUGACAGAACUUGGGA	206999 Design ID 386691-1
miR-215	AUGACCUAUGAUUUGACAGACA	205721
miR-193a-3p	AACUGGCCUACAAAGUCCCAGU	204591
miR-193a-5p	UGGGUCUUUGCGGGCAAGAUGA	205176
miR-194-5p	UGUAACAGCAACUCCAUGUGGA	204080
miR-193b-3p	AACTGGCCCACAAAGTCCCGCT	206999 Design ID 413661-1
miR-200c-3p	TAATACTGCCGGGTAATGATGGA	206999 Design ID 328092-1
miR-31a-3p	TGCTATGCCAACATATTGCCATC	206999 Design ID 328108-1
miR-31-5p	AGGCAAGAUGCUGGCAUAGCUG	205159
miR-300-3p	UAUGCAAGGGCAAGCUCUCUUC	205066
miR-4286	ACCCCACTCCTGGTACCA	206999 Design ID 328133-1
miR-133b-3p	UUUGGUCCCCUUCAACCAGCUA	206999 Design ID 390659
miR-133a-5p	AGCUGGUAAAAUGGAACCAAAU	205501
miR-216a-5p	uaaucucagcuggcaacuguga	204167
miR-216b-3p	CACACUUACUUGUAGAGAUUCU	206999 Design ID 387441-1
miR-216b-5p	AAAUCUCUGCAGGCAAAUGUGA	204289
miR-217-3p	CAUCAGUUCCUAAUGCAUUGCC	206999 Design ID 387466-1
miR-217-5p	UACUGCAUCAGGAACUGACUGGA	206999 Design ID 387472-1
miR-218-5p	UUGUGCUUGAUCUAACCAUGUGGAU	206999 Design ID 387479-1
miR-375-3p	uuuguucguucggcucgcguga	204362
miR-122-5p	uggagugugacaaugguguuug	205664
miR-206-3p	uggaauguaaggaagugugugg	205642
miR-206-5p	ACAUGCUUCUUUAUAUCCUCAUA	206999 Design ID 386709-1
miR-208a-3p	auaagacgagcaaaaagc	205942
miR-208b-3p	AUAAGACAGAACAAAAGGUUUGU	206999 Design ID 387437-1
miR-133a-3p	uuugguccccuucaaccagcug	204788
miR-148a-3p	ucagugcacuacagaacuuugu	206999 Design ID 386682-1
miR-148b-3p	UCAGUGCAUCACAGAACUUUGUUU	206999 Design ID 386687-1
miR-141-3p	UAACACUGUCUGGUAAAGAUG	206999 Design ID 386678-1
miR-5100	AUCCCAGCGGUGCCUCCA	206999 Design ID 387654-1
miR-490-3p	CAACCUGGAGGACUCCAUGCUGU	206999 Design ID 387650-1
miR-504	AGACCCUGGUCUGCACUCUGUC	205555
miR-101b-5p	UCGGUUAUCAUGGUACCGAUGC	206999 Design ID 386626-1
miR-181b-5p	AACAUUCAUUGCUGUCGGUGGG	206999 Design ID 386695-1
miR-196c-5p	UAGGUAGUUUCGUGUUGUUGGG	205504
miR-3559-3p	AUGUAGUACUGAGUCUGUCGUG	206999 Design ID 387740-1
miR-485-3p	CATACACGGCTCTCCTCTCTTC	206999 Design ID 387764-1
miR-181a-1-3p	ACCAUCGACCGUUGAUUGUACC	204110
miR-320-3p	AAAAGCTGGGTTGAGAGGGCGA	206999 Design ID 413677-1
miR-323-3p	CACATTACACGGTCGACCTCT	206999 Design ID 204278
