# Supplementary material for: The Rat microRNA body atlas; Evaluation of the microRNA content of rat organs through deep sequencing and characterization of pancreas enriched miRNAs as biomarkers of pancreatic toxicity in the rat and dog
Source: BMC Genomics. 2016 Aug 30;17(1):694. doi: 10.1186/s12864-016-2956-z (PMC5006322; doi:10.1186/s12864-016-2956-z)
Supplement: Additional file 3: Table S1. — List of miRNAs in common in HESI analysis. Tissue enriched miRNAs mutually identified by independent data analysis techniques employed by Eli Lilly, NIEHS and Maastricht University are listed including tissue (s) in which the miRNA is most abundantly expressed. Sequences of miRNAs and Exiqon qPCR assay identification. (XLSX 12 kb) [file 12864_2016_2956_MOESM3_ESM.xlsx]

## Sheet: additional file 1 Table S1 Lill
miRNA	Main Tissue of expression
mir_122_5p	Liver
mir_144_5p	Whole blood
mir_34b_5p	Testis
mir_34c_5p	Testis
mir_3580_5p	Testis
mir_449a_5p	Testis
mir_451_3p	Whole blood
mir_463_3p	Testis
mir_463_5p	Testis/ovary
mir_465_3p	Testis
mir_465_5p	Testis/ovary
mir_471_3p	Testis/ovary
mir_471_5p	Testis/ovary
mir_741_3p	Testis/ovary
mir_742_3p	Testis/ovary
mir_742_5p	Testis/ovary
mir_743a_3p	Testis/ovary
mir_743a_5p	Testis/ovary
mir_743b_3p	Testis/ovary
mir_743b_5p	Testis/ovary
mir_871_3p	Testis/ovary
mir_871_5p	Testis/ovary
mir_880_3p	Testis/ovary
mir_881_3p	Testis/ovary
mir_881_5p	Testis
mir_883_3p	Testis/ovary
mir_883_5p	Testis/ovary
mir_106b_3p	Whole blood
mir_129_1_3p	Cerebellum
mir_132_3p	Cerebrum
mir_132_5p	Cerebrum
mir_138_1_3p	DRG
mir_141_3p	Pancreas
mir_144_3p	Whole blood
mir_18a_3p	Whole blood
mir_196c_3p	Ileum
mir_196c_5p	Ileum
mir_201_3p	Testis
mir_201_5p	Testis
mir_202_3p	Testis/ovary
mir_202_5p	Testis/ovary
mir_206_3p	Muscle _ Soleus
mir_208b_3p	Muscle _ Soleus
mir_212_3p	Cerebrum
mir_212_5p	Cerebrum
mir_216a_3p	Pancreas
mir_216a_5p	Pancreas
mir_216b_3p	Pancreas
mir_216b_5p	Pancreas
mir_217_3p	Pancreas
mir_217_5p	Pancreas
mir_25_3p	Pancreas
mir_25_5p	Brainstem
mir_296_5p	Brainstem
mir_34b_3p	Testis
mir_34c_3p	Testis/ovary
mir_351_5p	Adrenal
mir_3585_3p	Testis
mir_3585_5p	Testis
mir_449c_5p	Testis/ovary
mir_451_5p	Whole blood
mir_483_3p	Muscle _ Biceps
mir_483_5p	Muscle _ Biceps
mir_509_3p	Testis/ovary
mir_509_5p	Testis/ovary
mir_547_3p	Testis
mir_547_5p	Testis, ovary, heart, medulla
mir_672_5p	Adrenal
mir_764_3p	Brainstem
mir_101b_3p	Liver
mir_1193_3p	Adrenal
mir_127_3p	Brainstem
mir_127_5p	Cerebrum
mir_128_1_5p	Cerebrum
mir_130b_3p	Ileum/jejunum
mir_130b_5p	Ileum/jejunum
mir_133a_3p	Muscle/heart
mir_133a_5p	Muscle/heart
mir_133b_3p	Muscle/heart
mir_134_3p	Brainstem/cerebrum
mir_135a_3p	Brainstem
mir_135a_5p	Brainstem
mir_136_3p	Cerebrum
mir_137_3p	Cerebrum/hippocampus
mir_1_3p	Muscle/heart
mir_143_3p	Stomach
mir_145_5p	Stomach
mir_153_3p	Cerebrum
mir_153_5p	Cerebrum
mir_15b_5p	Whole blood
mir_181a_1_3p	Brainstem/cerebrum
mir_187_3p	Cerebellum
mir_192_3p	Liver
mir_192_5p	Intestine/liver/kidney
mir_196a_5p	Muscle
mir_200b_3p	Intestine/stomach/medulla
mir_203b_3p	Kidney
mir_204_3p	Cerebellum
mir_204_5p	Cerebellum/brainstem
mir_20a_5p	Whole blood
mir_218a_1_3p	Kidney/brain
mir_221_5p	Cerebrum/hippocampus
mir_222_3p	Cerebrum/hippocampus
mir_29b_2_5p	Brainstem/cerebrum
mir_300_3p	Cerebrum/brainstem
mir_300_5p	Brainstem/cerebrum
mir_323_3p	Cerebrum/hippocampus
mir_325_3p	Cerebrum/brainstem
mir_325_5p	Brainstem/cerebrum
mir_329_3p	Cerebrum/brainstem
mir_329_5p	Cerebrum/brainstem
mir_330_3p	Brainstem/cerebrum
mir_330_5p	Brainstem
mir_338_3p	Brainstem
mir_338_5p	Brainstem
mir_344b_1_3p	Cerebrum
mir_369_3p	Brainstem/cerebrum
mir_369_5p	Cerebrum/hippocampus/brainstem
mir_370_3p	Cerebrum/hippocampus/brainstem
mir_370_5p	Cerebrum/hippocampus/brainstem
mir_376a_3p	Cerebrum/brainstem
mir_376a_5p	Cerebrum/brainstem
mir_376b_5p	Cerebrum/brainstem
mir_380_3p	Brainstem/cerebrum
mir_380_5p	Brainstem/cerebrum
mir_382_5p	Brainstem/cerebrum
mir_383_5p	Cerebrum
mir_384_3p	Cerebrum/brainstem
mir_384_5p	Cerebrum/cerebellum/brainstem
mir_409a_5p	Cerebrum
mir_410_3p	Cerebrum/hippocampus
mir_412_5p	Cerebrum/hippocampus
mir_433_3p	Brainstem/cerebrum
mir_433_5p	Brainstem/cerebrum
mir_434_3p	Cerebrum/brainstem
mir_434_5p	Cerebrum/brainstem
mir_448_3p	Testis
mir_485_3p	Cerebrum/brainstem
mir_487b_3p	Cerebrum/hippocampus
mir_488_3p	Cerebrum/hippocampus
mir_489_3p	Kidney
mir_494_3p	Adrenal
mir_496_3p	Cerebrum/brainstem
mir_539_3p	Cerebrum/hippocampus
mir_539_5p	Cerebrum/hippocampus/brainstem
mir_543_3p	Cerebrum/hippocampus/brainstem
mir_543_5p	Cerebrum/brainstem/hippocampus
mir_551b_3p	Hippocampus/cerebrum/deuodenum
mir_598_3p	Cerebellum/brainstem
mir_653_5p	Kidney
mir_666_3p	Brainstem/hippocampus/cerebrum
mir_666_5p	Brainstem
mir_667_3p	Brainstem/cerebrum
mir_702_3p	Brainstem/cerebrum
mir_708_3p	Cerebrum/hippocampus
mir_758_3p	Brainstem
mir_760_3p	Brainstem/cerebrum
mir_770_3p	Brainstem/cerebrum
mir_770_5p	Brainstem/cerebrum
mir_7a_2_3p	Hippocampus/cerebrum
mir_873_3p	Cerebrum
mir_874_3p	Cerebrum/hippocampus
mir_879_3p	Brainstem/cerebrum
mir_879_5p	Brainstem/cerebrum
mir_92b_3p	Hippocampus/cerebrum
