# Supplementary material for: The Rat microRNA body atlas; Evaluation of the microRNA content of rat organs through deep sequencing and characterization of pancreas enriched miRNAs as biomarkers of pancreatic toxicity in the rat and dog
Source: BMC Genomics. 2016 Aug 30;17(1):694. doi: 10.1186/s12864-016-2956-z (PMC5006322; doi:10.1186/s12864-016-2956-z)
Supplement: Additional file 4: Table S2. — Tissue specific and enriched miRNAs identified by Lilly. Tissue specific and tissue enriched miRNAs identified by Eli Lilly are listed under the organ in which they are most abundantly expressed. Tissue specific miRNAs are in bold text and tissue enriched miRNAs are in non-bold text. (XLSX 21 kb) [file 12864_2016_2956_MOESM4_ESM.xlsx]

## Sheet: Sheet1
Adrenal	Brainstem	Cerebellum	Cerebrum	Hippocampus	Cortex	Duodenum	Heart	Ileum	Jejunum	Kidney	Liver	Medulla	Muscle _ Biceps	Muscle _ Soleus	Pancreas	Stomach_Glandular	Stomach_Non_Glandular	WholeBlood	Testis	Ovary	Utereus	DRG
miR_126b	miR_296_3p	mir_1928_pre	miR_218_5p	miR_9a_3p	miR_429	miR_130a_5p	miR_208a_3p	miR_2137	miR_130a_5p	miR_429	miR_101b_5p	miR_200b_3p;miR_429	miR_675_5p	miR_206_5p	miR_320c	miR_145_5p	miR_145_5p	mir_466q_pre	miR_296_5p	miR_202_5p	miR_214_3p	miR-493-5p
miR_494_5p	miR_7047_3p	mir_484_pre	miR_466i_5p;mir_466k_pre;mir_466q_pre	miR_350	miR_6329	miR_582_5p	miR_126_3p	miR_3195	miR_192_5p	miR_6329	miR_1195	miR_429	miR_486_3p	miR_1273g_3p;mir_1273a_pre	miR_148b_3p;miR_152_3p	miR_143_3p	miR_143_3p	miR_7687_5p	miR_202_5p	miR_322_3p	miR_196b_5p	miR_338_3p
mir_134_pre	miR_186_3p	miR_130a_3p;miR_130b_3p	miR_410_5p	miR_218a_5p	miR_30a_5p	miR_221_3p	miR_6314	miR_320_5p	miR_194_5p	miR_30a_5p	miR_466c_3p	miR_6329	miR_378a_5p	miR_486_3p	miR-375	miR_143_5p	miR_143_5p	miR_3656;mir_3195_pre	miR_34b_3p	miR_155_5p	miR_293_5p
miR_3544	miR_300_3p;miR_381_3p	miR_6125	miR_344g	mir_3102	miR_196b_5p	miR_341	miR_509_3p	miR_4448	miR_4792	miR_196b_5p	miR_293_5p	miR_30a_5p	miR_133a_3p;miR_133b_3p	miR_499_5p	miR_217_5p	miR_429	miR_205	miR_3473b;mir_3473d_pre	miR_34b_5p	miR_322_5p		miR_23b_3p
miR_299a_5p;miR_299b_5p	miR_300_5p	miR_154_3p	mir_504_pre	miR_92b_3p	miR_10a_5p;miR_10b_5p	miR_323_3p	miR_208a_5p	miR_196c_5p	miR_203a_3p	miR_10a_5p;miR_10b_5p	miR_466b_2_3p;miR_466c_3p;mir_466d_pre	miR_196b_5p	miR_181a_2_3p	miR_22_5p	miR_19b_3p	miR_205	miR_203a_3p	miR_6937_5p	miR_34c_5p	miR_6329		miR_182
miR_450a_3p	miR_485_3p;mir_485_pre	miR_124_3p	miR_344b_1_3p;miR_344b_2_3p	miR_1839_3p	miR_203b_3p	miR_384_3p	miR_486_3p	mir_6087_pre	miR_215	miR_653_5p	miR_692	miR_10a_5p;miR_10b_5p	miR_378a_3p	miR_378a_5p	miR_152_3p			miR_25_5p	miR_3585_5p	miR_542_3p		let_7c_5p
miR_154_3p	miR_667_5p	miR_9a_3p	miR_551b_5p	miR_9a_5p	miR_3963	miR_376a_3p	miR_499_5p	miR_192_5p	miR_301b_3p	miR_32_3p	miR_122_3p	miR_10a_3p	miR_224_5p	miR_133a_3p;miR_133b_3p	miR_5100			miR_25_3p	miR_34b_5p	miR_21_3p		miR_125b_1_3p
miR_370_3p	miR_770_3p	miR_7a_1_3p	miR_103_2_5p	miR_221_3p	miR_653_5p	miR_3072	miR_22_3p	miR_7641	miR_130b_5p	miR_489_3p	miR_466b_2_3p	miR_653_5p	miR_196a_5p	miR_24_2_5p	miR_4286			miR_15b_5p	miR_34c_3p	miR_34c_3p		miR_690
miR_382_3p	miR_770_5p	miR_212_5p	miR_370_5p	miR_222_3p	miR_32_3p	miR_301b_3p	miR_150_5p	miR_200b_3p	miR_6215	miR_653_5p	mir_328_pre	miR_489_3p	miR_452_5p	miR_196a_5p	miR_320_3p			miR_3107_5p;miR_486_5p	miR_3470b	miR_34b_5p;miR_34c_5p		let_7c_5p;let_7f_5p
miR_411_5p	miR_433_5p	miR_350	miR_412_3p	miR_341	miR_489_3p	miR_6215	miR_126a_3p	miR_6236	miR_194_3p	miR_203b_3p	miR_466f_3p	miR_653_5p	miR_501_5p	miR_501_5p	miR_193b_3p			miR_17_5p	miR_296_5p	miR_351_3p		miR_493_5p
miR_541_5p	miR_667_3p	miR_33_3p	miR_543_5p	miR_7a_5p	miR_653_5p		miR_126a_5p	miR_429	miR_192_5p;miR_215	miR_10a_5p	mir_5131_pre	miR_10a_5p	miR_365_5p	miR_381_5p	miR_141_3p			miR_92a_3p	miR_34b_5p;miR_34c_5p	miR_202_3p
miR_450a_5p	miR_323_3p	miR_744_3p	miR_411_5p	miR_125b_2_3p	miR_203b_3p		miR_184	miR_130b_3p		miR_218a_1_3p	miR_6324		miR_3107_3p;miR_486_3p	miR_3107_3p;miR_486_3p	let_7a_5p;let_7e_5p;let_7f_5p			miR_486_5p	miR_3585_3p	miR_471_5p		miR_96_5p
miR_652_3p	miR_543_3p	miR_338_3p	miR_344b_5p	miR_221_5p	miR_10a_5p		miR_490_3p	miR_5100			miR_192_5p		miR_483_3p	miR_206_3p	miR_101a_3p;miR_101b_3p			miR_20a_5p	miR_34c_3p	miR_743b_3p		miR_183_3p
miR_503_3p	miR_376b_3p	miR_582_5p	miR_9a_3p	miR_24_1_5p	miR_218a_1_3p		miR_224_5p	miR_203a_3p			miR_365_3p		miR_483_5p	miR_1	miR_200a_3p			miR_106b_3p	miR_34b_5p;miR_34c_5p	miR_881_3p		miR_6215
miR_542_5p	miR_370_3p	let_7d_5p	miR_212_3p	miR_504	miR_874_5p		miR_452_5p	mir_6236_pre			miR_101b_3p		miR_3107_3p;miR_486_3p	miR_133b_3p	mir_7641_2_pre			miR_144_5p	miR_449a_5p	miR_741_3p		miR_138_1_3p
miR_351_5p	miR_758_3p	miR_7a_1_3p	miR_132_5p	miR_708_3p			miR_184	mir_6240_pre			miR_378d		miR_1_3p	miR_133a_3p	miR_672_5p			miR_25_5p	miR_201_5p	miR_871_5p		miR_99a_5p
miR_3535	miR_376a_3p	miR_181c_5p	miR_350	miR_487b_3p			miR_133a_3p	miR_6240			miR_22_5p		miR_133a_3p	miR_378a_3p;miR_378b	miR_101c			miR_3107_5p	miR_3585_3p	miR_463_5p		miR_138_2_3p
miR_10b_5p	miR_665	miR_381_3p	miR_33_3p	miR_9a_3p			miR_499_3p	mir_7641_2_pre			miR_6329		miR_378a_3p;miR_378b	miR_133a_5p	miR_7704			miR_18a_3p	miR_547_5p	miR_871_3p		miR_138_1_3p
miR_542_3p	miR_382_3p	miR_181a_5p	miR_744_3p	miR_3102			miR_210_5p	mir_7641_1_pre;mir_7641_2_pre			miR_3968		miR_133a_5p	miR_1a_3p	mir_1273a_pre			miR_223_5p	miR_547_3p	miR_743a_3p
miR_134_5p	miR_219a_5p	let_7i_3p	miR_338_3p	miR_376b_3p				miR_147			miR_193_3p		miR_1a_3p	miR_208b_3p	miR_200c_3p			miR_15b_3p	miR_201_3p	miR_743b_5p
miR_411_3p	miR_135b_3p	miR_26a_5p;miR_26b_5p	miR_335	miR_6516_3p				miR_301b_3p			miR_30d_3p			miR_499_3p	miR_200a_3p			miR_18a_5p	miR_202_3p	miR_449c_5p
miR_219a_1_3p	miR_344i	miR_195_3p	miR_103_3p	miR_6944_3p				miR_130b_5p			miR_339_5p				miR_4286			miR_144_3p	miR_471_5p	miR_293_5p
miR_376c_3p	miR_3120	miR_187_3p	let_7e_3p	let_7c_1_3p				miR_196c_5p			miR_21_5p				miR_19a_3p				miR_743b_3p
miR_672_3p	miR_702_5p	miR_361_5p	miR_125b_5p	miR_137_3p				miR_196c_3p			miR_31a_5p				miR_216b_3p			miR_18a_3p	miR_881_3p
miR_1193_3p	miR_3084_5p	miR_204_5p	miR_146b_5p	miR_7a_2_3p				miR_196a_5p;miR_196b_5p;miR_196c_5p			miR_28_5p				miR_216a_5p			miR_451_5p	miR_741_3p
miR_494_3p	miR_219a_2_3p	miR_598_3p	miR_331_3p	miR_7b				miR_192_5p;miR_215			miR_92a_1_5p				miR_5100			miR_451_3p	miR_871_5p
miR_299a_3p;miR_299b_3p	miR_9a_3p	miR_99b_3p	miR_671	miR_544_3p				miR_147			miR_3559_5p				miR_148a_3p			miR_223_5p	miR_463_5p
miR_377_3p	miR_350	let_7a_5p;let_7e_5p;let_7f_5p	miR_324_3p	let_7f_2_pre							miR_190b_5p				miR_216b_5p			miR_5126	miR_871_3p
miR_541_3p	miR_33_3p	miR_101a_3p;miR_101b_3p	miR_139_5p	miR_874_5p							miR_511_3p				miR_216a_3p			miR_150_3p	miR_743a_3p
miR_431	miR_744_3p	miR_9a_5p	miR_410_3p								miR_1247_5p				miR_7704			miR_3590_3p	miR_743b_5p
miR_337_5p	miR_338_3p	let_7g_5p	miR_874_3p								miR_195a_5p				miR_217_3p				miR_449c_5p
miR_540_3p	miR_6324	miR_582_3p	miR_434_5p								miR_122_5p								miR_293_5p
miR_299a_5p	miR_702_3p	miR_30d_5p;miR_30e_5p	miR_92b_3p								miR_3558_3p								miR_881_5p
miR_673_5p	miR_1249	let_7a_5p;let_7d_5p	miR_1839_3p								miR_193_5p								miR_465_5p
miR_540_5p	miR_338_5p	miR_24_1_5p	miR_138_5p								miR_365_5p								miR_1195
miR_377_5p	miR_342_3p	miR_384_5p	miR_29a_3p								mir_29b_1_pre								miR_742_5p
miR_544_3p	miR_181b_5p	miR_129_5p	miR_128_3p								miR_511_5p								miR_883_3p
miR_503_5p	miR_744_5p	miR_9a_3p	miR_300_3p								miR_192_3p								miR_471_3p
miR_10a_5p;miR_10b_5p	miR_92b_3p	miR_195a_5p	miR_103_3p;miR_107_3p								miR_195a_5p								miR_743a_5p
miR_10b_3p	miR_1839_3p	miR_129_1_3p;miR_129_2_3p	let_7a_5p;let_7e_5p								miR_194_3p								miR_742_3p
miR_365_5p	miR_879_5p	mir_877_pre	miR_434_3p								miR_192_3p								miR_3470b
miR_351_3p	miR_185_5p	miR_129_1_3p	mir_335_pre								miR_802_5p								miR_468_5p
miR_424_5p	miR_100_5p	miR_204_5p;miR_211_5p	miR_181b_5p;miR_181d_5p								miR_192_5p;miR_215								miR_509_5p
miR_3075	miR_340_5p	miR_325_5p	miR_421_3p								miR_802_3p								miR_7210_5p
miR_10a_5p	miR_330_3p	miR_3065_5p	miR_132_3p								miR_203b_3p								miR_465_3p
miR_493_3p	miR_98_3p	let_7c_5p;let_7e_5p	miR_1843_5p								miR_3559_3p								miR_878
	miR_3068_5p	let_7c_5p;miR_98_5p	miR_9a_5p								miR_144_3p								miR_509_3p
	let_7b_3p	miR_211_5p	miR_29b_3p								miR_19a_3p								miR_3580_5p
	miR_330_5p	miR_6319	miR_221_3p								miR_31a_3p								miR_7214_5p
	miR_99b_3p	miR_7093_3p	miR_3577								miR_293_5p								miR_463_3p
	miR_127_3p	miR_8112	miR_222_3p																miR_880_3p
	miR_421_3p	miR_188_3p	miR_674_3p																miR_883_5p
	miR_877	miR_204_3p	miR_341
	miR_298_5p	miR_497_3p	miR_664_2_5p
	miR_100_5p;miR_99a_5p	miR_195a_5p	miR_136_3p
	miR_340_3p	miR_211_5p	miR_7a_5p
	miR_34a_5p	miR_25_5p	miR_409a_3p
	miR_341		miR_125b_2_3p
	miR_125b_2_3p		miR_221_5p
	miR_24_1_5p		miR_361_3p
	miR_324_5p		miR_374_3p
	miR_342_5p		miR_674_5p
	miR_190b_5p		miR_181c_3p
	miR_134_5p		miR_24_1_5p
	miR_379_5p		miR_488_3p
	miR_411_3p		miR_324_5p
	miR_382_5p		miR_664_3p
	miR_380_3p		miR_342_5p
	miR_9a_3p		miR_190b_5p
	miR_185_3p		miR_323_3p
	miR_379_3p		miR_384_3p
	miR_369_3p		miR_708_5p
	miR_29b_2_5p		miR_379_5p
	miR_376b_3p		miR_411_3p
	miR_154_5p		miR_384_5p
	miR_129_1_3p;miR_129_2_3p		miR_369_5p
	miR_758_3p		miR_380_3p
	miR_329_5p		miR_9a_3p
	miR_667_3p		miR_139_3p
	miR_485_3p		miR_379_3p
	miR_382_3p		miR_369_3p
	miR_376a_5p		miR_128_1_5p
	miR_666_3p		miR_3102
	miR_6516_5p		miR_376b_3p
	let_7c_1_3p		miR_154_5p
	miR_3084_3p		miR_129_1_3p;miR_129_2_3p
	miR_100_3p		miR_496_3p
	miR_6318		miR_329_5p
	mir_877_pre		miR_409a_5p
	miR_135a_5p		miR_667_3p
	miR_376a_3p		miR_376c_3p
	miR_325_5p		miR_485_3p
	miR_433_3p		miR_495
	mir_431_pre		miR_376b_5p
	miR_673_3p		miR_376a_5p
	miR_325_3p		miR_6516_3p
	miR_298_3p		miR_6944_3p
	miR_665		miR_6516_5p
	miR_135a_3p		let_7c_1_3p
	miR_879_3p		mir_877_pre
	miR_6412		miR_1843b_5p
	miR_134_3p		miR_107_5p
	miR_433_5p		miR_668
	miR_666_5p		miR_376a_3p
	miR_380_5p		miR_153_3p
	miR_337_3p		miR_132_5p
	miR_34a_3p		miR_127_5p
	miR_3099		miR_337_5p
	miR_1188_5p		miR_325_5p
	miR_505_5p		miR_212_5p
	miR_190a_3p		miR_433_3p
	miR_301a_5p		miR_137_3p
	miR_592		mir_431_pre
	miR_219a_2_3p		miR_673_3p
	miR_760_3p		miR_6331
	miR_490_5p		miR_543_3p
	miR_3547		miR_7a_2_3p
	miR_346		miR_325_3p
	let_7a_2_3p		miR_344a_3p
	miR_3572		miR_329_3p
	miR_8112		miR_665
	miR_6325		miR_540_5p
	miR_381_5p		miR_6412
	miR_3594_5p		miR_539_3p
	miR_188_3p		miR_370_3p
	miR_32_3p		miR_412_5p
	miR_181a_1_3p		miR_377_5p
	miR_489_3p		miR_539_5p
	miR_653_5p		miR_379_3p;miR_411_3p
	miR_204_3p		miR_344b_1_3p
	miR_25_5p		miR_3099
	miR_764_3p		miR_544_3p
	miR_1251_5p		miR_421_5p
	miR_873_3p		miR_3065_5p
	miR_3084_3p		miR_874_5p
	miR_370_5p		miR_505_5p
	miR_138_2_3p		miR_592
	miR_138_1_3p		miR_383_5p
	miR_543_5p		miR_4443
	miR_770_5p		miR_346
	miR_6318		miR_3594_3p
	miR_448_3p		miR_3572
	miR_1843b_5p		let_7f_2_pre
	miR_29b_1_5p		miR_7093_3p
	miR_3547		miR_381_5p
	miR_551b_3p		miR_3594_5p
	miR_380_5p		miR_153_5p
	miR_874_5p		miR_764_3p
	miR_764_3p		miR_1251_5p
	miR_1251_5p		miR_873_3p
	miR_3084_3p		miR_3084_3p
	miR_770_5p		miR_370_5p
	miR_6318		miR_138_2_3p
	miR_448_3p		miR_138_1_3p
	miR_3547		miR_543_5p
	miR_380_5p		miR_770_5p
	miR_135a_3p		miR_6318
			miR_448_3p
			miR_1843b_5p
			miR_29b_1_5p
			miR_3547
			miR_551b_3p
			miR_380_5p
			miR_874_5p
			miR_873_3p
			miR_370_5p
			miR_138_2_3p
			miR_543_5p
			miR_770_5p
			miR_1843b_5p
			miR_551b_3p
