# Supplementary material for: The Rat microRNA body atlas; Evaluation of the microRNA content of rat organs through deep sequencing and characterization of pancreas enriched miRNAs as biomarkers of pancreatic toxicity in the rat and dog
Source: BMC Genomics. 2016 Aug 30;17(1):694. doi: 10.1186/s12864-016-2956-z (PMC5006322; doi:10.1186/s12864-016-2956-z)
Supplement: Additional file 6: Table S3. — Tissue Enriched miRNAs identified by NIEHS. Tissue enriched miRNAs identified by NIEHS are listed under the organ in which they are most abundantly expressed. (XLSX 42 kb) [file 12864_2016_2956_MOESM6_ESM.xlsx]

## Sheet: Sheet1
Pancreas	Adrenal	Brainstem	Cerebellum	Cerebrum	Hippocampus	DRG	Liver	Deuodenum	Ileum	Jejunum	Kidney	Cortex	Medulla	Stomach Glandular	Stomach Non glandular	Heart	Muscle Biceps	Muscle soleus	Whole blood
rno-let-7a-1-3p	rno-miR-10a-5p	rno-let-7a-5p	rno-let-7a-5p	rno-let-7a-1-3p	rno-let-7a-1-3p	rno-let-7a-5p	rno-let-7a-5p	rno-miR-1224	rno-miR-139-3p	rno-miR-125b-2-3p	rno-miR-107-3p	rno-miR-107-3p	rno-let-7b-3p	rno-miR-1249	rno-let-7a-5p	rno-let-7a-5p	rno-miR-1-3p	rno-miR-1-3p	rno-let-7a-1-3p
rno-let-7a-5p	rno-miR-10b-3p	rno-let-7b-3p	rno-let-7c-1-3p	rno-let-7b-3p	rno-let-7b-3p	rno-let-7b-3p	rno-let-7f-1-3p	rno-miR-124-5p	rno-miR-147	rno-miR-130b-3p	rno-miR-107-5p	rno-miR-107-5p	rno-let-7c-2-3p	rno-miR-141-5p	rno-let-7d-5p	rno-let-7c-1-3p	rno-miR-10b-5p	rno-miR-133a-3p	rno-let-7a-2-3p
rno-let-7b-5p	rno-miR-1193-3p	rno-let-7b-5p	rno-let-7e-3p	rno-let-7b-5p	rno-let-7c-2-3p	rno-let-7b-5p	rno-let-7f-2-3p	rno-miR-127-5p	rno-miR-15b-5p	rno-miR-130b-5p	rno-miR-10a-3p	rno-miR-10a-3p	rno-let-7e-3p	rno-miR-143-3p	rno-let-7e-3p	rno-let-7f-1-3p	rno-miR-133a-3p	rno-miR-133a-5p	rno-let-7a-5p
rno-let-7c-2-3p	rno-miR-1249	rno-let-7c-1-3p	rno-let-7i-3p	rno-let-7c-1-3p	rno-let-7d-3p	rno-let-7c-1-3p	rno-let-7f-5p	rno-miR-218a-5p	rno-miR-192-3p	rno-miR-142-5p	rno-miR-10a-5p	rno-miR-10a-5p	rno-miR-107-3p	rno-miR-143-5p	rno-let-7e-5p	rno-let-7i-5p	rno-miR-133a-5p	rno-miR-133b-3p	rno-let-7b-5p
rno-let-7c-5p	rno-miR-125b-1-3p	rno-let-7d-3p	rno-miR-1-3p	rno-let-7c-2-3p	rno-let-7f-1-3p	rno-let-7c-5p	rno-miR-101a-3p	rno-miR-219-5p	rno-miR-192-5p	rno-miR-145-5p	rno-miR-10b-3p	rno-miR-10b-3p	rno-miR-107-5p	rno-miR-145-3p	rno-let-7i-3p	rno-miR-1-3p	rno-miR-133b-3p	rno-miR-133b-5p	rno-let-7c-1-3p
rno-let-7f-5p	rno-miR-125b-2-3p	rno-let-7d-5p	rno-miR-101a-5p	rno-let-7d-3p	rno-let-7i-3p	rno-let-7d-3p	rno-miR-101a-5p	rno-miR-221-3p	rno-miR-194-3p	rno-miR-147	rno-miR-10b-5p	rno-miR-130a-3p	rno-miR-10a-3p	rno-miR-145-5p	rno-miR-100-5p	rno-miR-100-5p	rno-miR-133b-5p	rno-miR-150-3p	rno-let-7c-2-3p
rno-miR-101a-3p	rno-miR-127-3p	rno-let-7f-1-3p	rno-miR-10a-3p	rno-let-7d-5p	rno-miR-1-3p	rno-let-7d-5p	rno-miR-101b-3p	rno-miR-222-3p	rno-miR-194-5p	rno-miR-15b-5p	rno-miR-130a-3p	rno-miR-136-3p	rno-miR-10a-5p	rno-miR-200a-3p	rno-miR-103-3p	rno-miR-125b-5p	rno-miR-181b-2-3p	rno-miR-1843-5p	rno-let-7c-5p
rno-miR-101a-5p	rno-miR-134-3p	rno-let-7f-2-3p	rno-miR-10a-5p	rno-let-7f-1-3p	rno-miR-101a-3p	rno-let-7e-5p	rno-miR-101b-5p	rno-miR-3085	rno-miR-196c-3p	rno-miR-17-2-3p	rno-miR-182	rno-miR-194-3p	rno-miR-10b-3p	rno-miR-200a-5p	rno-miR-1224	rno-miR-126a-3p	rno-miR-190a-3p	rno-miR-188-3p	rno-let-7d-3p
rno-miR-107-3p	rno-miR-134-5p	rno-let-7f-5p	rno-miR-10b-3p	rno-let-7f-2-3p	rno-miR-101a-5p	rno-let-7f-1-3p	rno-miR-107-5p	rno-miR-3099	rno-miR-196c-5p	rno-miR-17-5p	rno-miR-196a-3p	rno-miR-196a-3p	rno-miR-1224	rno-miR-200b-5p	rno-miR-124-3p	rno-miR-126a-5p	rno-miR-193-5p	rno-miR-190b-5p	rno-let-7d-5p
rno-miR-1249	rno-miR-136-3p	rno-let-7i-3p	rno-miR-10b-5p	rno-let-7i-3p	rno-miR-106b-3p	rno-let-7f-2-3p	rno-miR-122-3p	rno-miR-323-5p	rno-miR-200b-3p	rno-miR-1843-5p	rno-miR-196b-3p	rno-miR-196b-3p	rno-miR-124-3p	rno-miR-205	rno-miR-124-5p	rno-miR-130a-5p	rno-miR-196a-3p	rno-miR-1949	rno-let-7e-3p
rno-miR-141-3p	rno-miR-136-5p	rno-miR-1-3p	rno-miR-1188-5p	rno-let-7i-5p	rno-miR-106b-5p	rno-let-7f-5p	rno-miR-122-5p	rno-miR-326-3p	rno-miR-200c-5p	rno-miR-191a-3p	rno-miR-196b-5p	rno-miR-196b-5p	rno-miR-124-5p	rno-miR-214-3p	rno-miR-1249	rno-miR-133a-3p	rno-miR-196a-5p	rno-miR-195-3p	rno-let-7e-5p
rno-miR-141-5p	rno-miR-154-3p	rno-miR-100-3p	rno-miR-1193-3p	rno-miR-1-3p	rno-miR-10a-3p	rno-let-7i-5p	rno-miR-126a-3p	rno-miR-329-5p	rno-miR-203a-3p	rno-miR-192-3p	rno-miR-201-3p	rno-miR-203b-3p	rno-miR-125a-3p	rno-miR-24-1-5p	rno-miR-125a-3p	rno-miR-133a-5p	rno-miR-199a-3p	rno-miR-195-5p	rno-let-7f-1-3p
rno-miR-152-3p	rno-miR-154-5p	rno-miR-101a-3p	rno-miR-124-3p	rno-miR-100-3p	rno-miR-10a-5p	rno-miR-1-3p	rno-miR-126a-5p	rno-miR-341	rno-miR-20b-3p	rno-miR-192-5p	rno-miR-203b-3p	rno-miR-218a-1-3p	rno-miR-126a-3p	rno-miR-24-3p	rno-miR-125b-1-3p	rno-miR-139-3p	rno-miR-206-3p	rno-miR-196a-3p	rno-let-7f-5p
rno-miR-152-5p	rno-miR-181a-1-3p	rno-miR-101a-5p	rno-miR-124-5p	rno-miR-101a-3p	rno-miR-10b-3p	rno-miR-100-3p	rno-miR-142-5p	rno-miR-344a-3p	rno-miR-215	rno-miR-194-3p	rno-miR-218a-1-3p	rno-miR-26b-5p	rno-miR-127-3p	rno-miR-27a-5p	rno-miR-125b-2-3p	rno-miR-144-5p	rno-miR-206-5p	rno-miR-196a-5p	rno-let-7i-3p
rno-miR-153-3p	rno-miR-181c-3p	rno-miR-101b-3p	rno-miR-1249	rno-miR-101a-5p	rno-miR-125a-3p	rno-miR-100-5p	rno-miR-144-5p	rno-miR-344b-2-3p	rno-miR-31a-3p	rno-miR-194-5p	rno-miR-30a-5p	rno-miR-30a-5p	rno-miR-127-5p	rno-miR-28-5p	rno-miR-127-3p	rno-miR-146a-3p	rno-miR-22-3p	rno-miR-196b-3p	rno-let-7i-5p
rno-miR-16-3p	rno-miR-219-1-3p	rno-miR-101b-5p	rno-miR-125a-3p	rno-miR-101b-3p	rno-miR-125b-5p	rno-miR-101a-3p	rno-miR-151-5p	rno-miR-376a-3p	rno-miR-31a-5p	rno-miR-200a-5p	rno-miR-30c-1-3p	rno-miR-30c-2-3p	rno-miR-128-3p	rno-miR-299a-5p	rno-miR-128-1-5p	rno-miR-150-3p	rno-miR-22-5p	rno-miR-196b-5p	rno-miR-100-5p
rno-miR-181a-1-3p	rno-miR-296-5p	rno-miR-103-1-5p	rno-miR-125a-5p	rno-miR-101b-5p	rno-miR-126a-3p	rno-miR-101a-5p	rno-miR-152-5p	rno-miR-380-5p	rno-miR-429	rno-miR-200b-5p	rno-miR-30c-2-3p	rno-miR-30c-5p	rno-miR-129-2-3p	rno-miR-31a-3p	rno-miR-128-3p	rno-miR-150-5p	rno-miR-224-3p	rno-miR-199a-3p	rno-miR-101a-3p
rno-miR-181b-2-3p	rno-miR-299a-3p	rno-miR-103-3p	rno-miR-126a-3p	rno-miR-103-1-5p	rno-miR-127-3p	rno-miR-101b-3p	rno-miR-15b-5p	rno-miR-488-3p		rno-miR-200c-5p	rno-miR-30c-5p	rno-miR-339-5p	rno-miR-129-5p	rno-miR-31a-5p	rno-miR-129-2-3p	rno-miR-151-3p	rno-miR-224-5p	rno-miR-199a-5p	rno-miR-103-1-5p
rno-miR-182	rno-miR-299a-5p	rno-miR-106b-3p	rno-miR-126a-5p	rno-miR-106b-3p	rno-miR-128-1-5p	rno-miR-101b-5p	rno-miR-16-5p	rno-miR-504		rno-miR-203a-3p	rno-miR-345-3p	rno-miR-345-3p	rno-miR-130a-3p	rno-miR-381-3p	rno-miR-129-5p	rno-miR-151-5p	rno-miR-299a-5p	rno-miR-206-3p	rno-miR-103-3p
rno-miR-1843-3p	rno-miR-3072	rno-miR-106b-5p	rno-miR-127-5p	rno-miR-106b-5p	rno-miR-128-3p	rno-miR-103-1-5p	rno-miR-181c-3p	rno-miR-551b-3p		rno-miR-203a-5p	rno-miR-434-5p	rno-miR-433-3p	rno-miR-134-3p	rno-miR-490-3p	rno-miR-130a-3p	rno-miR-16-5p	rno-miR-29b-3p	rno-miR-206-5p	rno-miR-106b-3p
rno-miR-193-3p	rno-miR-322-3p	rno-miR-107-3p	rno-miR-129-1-3p	rno-miR-107-3p	rno-miR-1306-5p	rno-miR-106b-3p	rno-miR-184	rno-miR-874-3p		rno-miR-215	rno-miR-489-3p	rno-miR-434-5p	rno-miR-134-5p	rno-miR-490-5p	rno-miR-134-3p	rno-miR-181c-3p	rno-miR-29c-5p	rno-miR-208b-3p	rno-miR-106b-5p
rno-miR-19b-3p	rno-miR-322-5p	rno-miR-107-5p	rno-miR-129-2-3p	rno-miR-10a-3p	rno-miR-130a-3p	rno-miR-106b-5p	rno-miR-190a-3p	rno-miR-935		rno-miR-25-3p	rno-miR-489-5p	rno-miR-455-5p	rno-miR-136-3p	rno-miR-592	rno-miR-135a-3p	rno-miR-181c-5p	rno-miR-30a-3p	rno-miR-208b-5p	rno-miR-107-3p
rno-miR-200a-3p	rno-miR-326-3p	rno-miR-10a-3p	rno-miR-129-5p	rno-miR-10a-5p	rno-miR-130a-5p	rno-miR-107-3p	rno-miR-190b-5p			rno-miR-28-3p	rno-miR-509-3p	rno-miR-489-3p	rno-miR-136-5p	rno-miR-874-3p	rno-miR-135a-5p	rno-miR-181d-3p	rno-miR-30b-5p	rno-miR-210-5p	rno-miR-107-5p
rno-miR-200c-3p	rno-miR-329-3p	rno-miR-10a-5p	rno-miR-1298	rno-miR-10b-3p	rno-miR-130b-3p	rno-miR-107-5p	rno-miR-192-3p			rno-miR-31a-3p	rno-miR-509-5p	rno-miR-489-5p	rno-miR-137-3p	rno-miR-879-5p	rno-miR-135b-5p	rno-miR-1843-3p	rno-miR-337-3p	rno-miR-211-5p	rno-miR-10a-3p
rno-miR-200c-5p	rno-miR-331-3p	rno-miR-10b-3p	rno-miR-1306-3p	rno-miR-10b-5p	rno-miR-130b-5p	rno-miR-10a-5p	rno-miR-192-5p			rno-miR-31a-5p	rno-miR-6329	rno-miR-6329	rno-miR-138-5p		rno-miR-137-3p	rno-miR-184	rno-miR-337-5p	rno-miR-214-5p	rno-miR-10a-5p
rno-miR-216a-3p	rno-miR-337-3p	rno-miR-10b-5p	rno-miR-130a-5p	rno-miR-1193-5p	rno-miR-133a-3p	rno-miR-1193-5p	rno-miR-193-3p			rno-miR-329-3p	rno-miR-653-3p	rno-miR-653-3p	rno-miR-146a-5p		rno-miR-138-1-3p	rno-miR-186-5p	rno-miR-351-3p	rno-miR-22-3p	rno-miR-10b-3p
rno-miR-216a-5p	rno-miR-337-5p	rno-miR-1188-5p	rno-miR-130b-3p	rno-miR-122-3p	rno-miR-133a-5p	rno-miR-122-3p	rno-miR-193-5p			rno-miR-33-5p	rno-miR-653-5p	rno-miR-653-5p	rno-miR-146b-5p		rno-miR-138-5p	rno-miR-190a-3p	rno-miR-3542	rno-miR-22-5p	rno-miR-10b-5p
rno-miR-216b-3p	rno-miR-340-3p	rno-miR-1193-3p	rno-miR-130b-5p	rno-miR-122-5p	rno-miR-133b-3p	rno-miR-122-5p	rno-miR-194-3p			rno-miR-429			rno-miR-151-3p		rno-miR-143-3p	rno-miR-190a-5p	rno-miR-3558-3p	rno-miR-23a-3p	rno-miR-1188-5p
rno-miR-216b-5p	rno-miR-340-5p	rno-miR-1193-5p	rno-miR-133a-3p	rno-miR-124-3p	rno-miR-137-3p	rno-miR-124-5p	rno-miR-194-5p			rno-miR-455-5p			rno-miR-151-5p		rno-miR-143-5p	rno-miR-1949	rno-miR-3583-5p	rno-miR-23a-5p	rno-miR-1193-3p
rno-miR-217-3p	rno-miR-341	rno-miR-122-3p	rno-miR-133a-5p	rno-miR-124-5p	rno-miR-138-5p	rno-miR-1249	rno-miR-19a-5p			rno-miR-664-3p			rno-miR-153-3p		rno-miR-145-3p	rno-miR-201-3p	rno-miR-362-3p	rno-miR-23b-5p	rno-miR-124-3p
rno-miR-217-5p	rno-miR-342-3p	rno-miR-122-5p	rno-miR-133b-3p	rno-miR-1249	rno-miR-139-5p	rno-miR-125a-5p	rno-miR-203b-3p			rno-miR-802-3p			rno-miR-153-5p		rno-miR-145-5p	rno-miR-201-5p	rno-miR-378a-3p	rno-miR-24-2-5p	rno-miR-124-5p
rno-miR-25-3p	rno-miR-351-3p	rno-miR-1224	rno-miR-136-5p	rno-miR-125a-3p	rno-miR-140-3p	rno-miR-125b-1-3p	rno-miR-203b-5p			rno-miR-92a-1-5p			rno-miR-154-5p		rno-miR-146b-5p	rno-miR-208a-3p	rno-miR-378a-5p	rno-miR-27a-3p	rno-miR-125a-3p
rno-miR-26b-5p	rno-miR-351-5p	rno-miR-1249	rno-miR-139-5p	rno-miR-125b-5p	rno-miR-140-5p	rno-miR-125b-2-3p	rno-miR-21-3p			rno-miR-93-5p			rno-miR-1843-3p		rno-miR-151-3p	rno-miR-208a-5p	rno-miR-378b	rno-miR-27a-5p	rno-miR-125a-5p
rno-miR-27b-3p	rno-miR-361-5p	rno-miR-125a-3p	rno-miR-141-3p	rno-miR-126a-3p	rno-miR-141-5p	rno-miR-126a-3p	rno-miR-21-5p						rno-miR-190a-5p		rno-miR-152-3p	rno-miR-208b-3p	rno-miR-381-5p	rno-miR-27b-3p	rno-miR-125b-1-3p
rno-miR-30a-5p	rno-miR-369-3p	rno-miR-125a-5p	rno-miR-141-5p	rno-miR-126a-5p	rno-miR-142-3p	rno-miR-126a-5p	rno-miR-22-3p						rno-miR-196a-3p		rno-miR-152-5p	rno-miR-208b-5p	rno-miR-409a-3p	rno-miR-27b-5p	rno-miR-125b-2-3p
rno-miR-32-5p	rno-miR-370-3p	rno-miR-126a-3p	rno-miR-142-3p	rno-miR-126b	rno-miR-142-5p	rno-miR-126b	rno-miR-22-5p						rno-miR-196a-5p		rno-miR-153-3p	rno-miR-20a-3p	rno-miR-412-3p	rno-miR-299a-5p	rno-miR-125b-5p
rno-miR-328a-3p	rno-miR-376a-5p	rno-miR-126a-5p	rno-miR-142-5p	rno-miR-127-3p	rno-miR-144-3p	rno-miR-127-3p	rno-miR-23b-5p						rno-miR-196b-3p		rno-miR-153-5p	rno-miR-210-5p	rno-miR-483-3p	rno-miR-29b-3p	rno-miR-126a-3p
rno-miR-33-5p	rno-miR-376b-3p	rno-miR-126b	rno-miR-143-3p	rno-miR-127-5p	rno-miR-144-5p	rno-miR-128-1-5p	rno-miR-25-3p						rno-miR-196b-5p		rno-miR-181a-1-3p	rno-miR-22-3p	rno-miR-483-5p	rno-miR-30a-3p	rno-miR-126a-5p
rno-miR-345-5p	rno-miR-376c-3p	rno-miR-127-3p	rno-miR-143-5p	rno-miR-128-1-5p	rno-miR-146a-3p	rno-miR-128-2-5p	rno-miR-26a-5p						rno-miR-196c-3p		rno-miR-181a-5p	rno-miR-22-5p	rno-miR-489-5p	rno-miR-30c-5p	rno-miR-127-3p
rno-miR-362-3p	rno-miR-377-3p	rno-miR-128-1-5p	rno-miR-144-5p	rno-miR-128-2-5p	rno-miR-146a-5p	rno-miR-128-3p	rno-miR-26b-3p						rno-miR-196c-5p		rno-miR-181b-1-3p	rno-miR-224-3p	rno-miR-493-3p	rno-miR-30e-3p	rno-miR-127-5p
rno-miR-375-3p	rno-miR-377-5p	rno-miR-128-2-5p	rno-miR-145-3p	rno-miR-128-3p	rno-miR-148b-3p	rno-miR-129-1-3p	rno-miR-26b-5p						rno-miR-199a-5p		rno-miR-1843-5p	rno-miR-224-5p	rno-miR-497-3p	rno-miR-331-5p	rno-miR-128-1-5p
rno-miR-375-5p	rno-miR-379-3p	rno-miR-128-3p	rno-miR-145-5p	rno-miR-129-2-3p	rno-miR-148b-5p	rno-miR-129-2-3p	rno-miR-28-3p						rno-miR-200a-3p		rno-miR-193-3p	rno-miR-23a-3p	rno-miR-500-5p	rno-miR-337-3p	rno-miR-128-2-5p
rno-miR-582-5p	rno-miR-379-5p	rno-miR-129-2-3p	rno-miR-146a-3p	rno-miR-129-5p	rno-miR-150-3p	rno-miR-129-5p	rno-miR-28-5p						rno-miR-200b-5p		rno-miR-193-5p	rno-miR-23a-5p	rno-miR-501-5p	rno-miR-337-5p	rno-miR-129-1-3p
rno-miR-671	rno-miR-382-3p	rno-miR-1298	rno-miR-146a-5p	rno-miR-1298	rno-miR-150-5p	rno-miR-1298	rno-miR-291a-3p						rno-miR-201-3p		rno-miR-195-3p	rno-miR-23b-5p	rno-miR-511-3p	rno-miR-351-3p	rno-miR-129-2-3p
rno-miR-672-3p	rno-miR-382-5p	rno-miR-1306-3p	rno-miR-147	rno-miR-1306-3p	rno-miR-151-3p	rno-miR-1306-3p	rno-miR-291b						rno-miR-201-5p		rno-miR-199a-5p	rno-miR-24-2-5p	rno-miR-511-5p	rno-miR-3542	rno-miR-129-5p
rno-miR-672-5p	rno-miR-409a-3p	rno-miR-1306-5p	rno-miR-150-3p	rno-miR-1306-5p	rno-miR-152-3p	rno-miR-1306-5p	rno-miR-292-3p						rno-miR-203b-3p		rno-miR-203a-3p	rno-miR-26b-5p	rno-miR-532-5p	rno-miR-362-3p	rno-miR-1298
rno-miR-802-5p	rno-miR-411-5p	rno-miR-130a-3p	rno-miR-151-3p	rno-miR-130a-3p	rno-miR-152-5p	rno-miR-130b-3p	rno-miR-292-5p						rno-miR-212-5p		rno-miR-203a-5p	rno-miR-27a-3p	rno-miR-540-5p	rno-miR-377-5p	rno-miR-1306-3p
rno-miR-92a-3p	rno-miR-431	rno-miR-130a-5p	rno-miR-151-5p	rno-miR-130a-5p	rno-miR-153-3p	rno-miR-130b-5p	rno-miR-293-5p						rno-miR-214-3p		rno-miR-205	rno-miR-27b-3p	rno-miR-541-3p	rno-miR-378a-3p	rno-miR-1306-5p
rno-miR-96-5p	rno-miR-433-3p	rno-miR-130b-3p	rno-miR-152-3p	rno-miR-130b-3p	rno-miR-15b-3p	rno-miR-132-3p	rno-miR-295-3p						rno-miR-219-2-3p		rno-miR-21-3p	rno-miR-292-5p	rno-miR-6215	rno-miR-378a-5p	rno-miR-130a-5p
rno-miR-98-5p	rno-miR-450a-3p	rno-miR-130b-5p	rno-miR-152-5p	rno-miR-130b-5p	rno-miR-15b-5p	rno-miR-132-5p	rno-miR-29a-3p						rno-miR-296-5p		rno-miR-210-5p	rno-miR-296-3p	rno-miR-653-3p	rno-miR-378b	rno-miR-130b-3p
rno-miR-99a-3p	rno-miR-450a-5p	rno-miR-133a-3p	rno-miR-153-3p	rno-miR-132-3p	rno-miR-16-3p	rno-miR-133a-3p	rno-miR-29b-1-5p						rno-miR-298-5p		rno-miR-214-3p	rno-miR-296-5p	rno-miR-653-5p	rno-miR-381-3p	rno-miR-130b-5p
	rno-miR-494-3p	rno-miR-133a-5p	rno-miR-153-5p	rno-miR-132-5p	rno-miR-17-1-3p	rno-miR-133a-5p	rno-miR-300-3p						rno-miR-29a-5p		rno-miR-218a-5p	rno-miR-29a-3p	rno-miR-675-3p	rno-miR-381-5p	rno-miR-132-3p
	rno-miR-494-5p	rno-miR-133b-3p	rno-miR-154-5p	rno-miR-133a-3p	rno-miR-17-2-3p	rno-miR-133b-5p	rno-miR-30b-3p						rno-miR-29c-3p		rno-miR-219-2-3p	rno-miR-29a-5p	rno-miR-675-5p	rno-miR-450a-3p	rno-miR-132-5p
	rno-miR-503-3p	rno-miR-133b-5p	rno-miR-15b-3p	rno-miR-133a-5p	rno-miR-17-5p	rno-miR-134-3p	rno-miR-30b-5p						rno-miR-300-3p		rno-miR-219-5p	rno-miR-29c-3p		rno-miR-483-3p	rno-miR-134-3p
	rno-miR-503-5p	rno-miR-134-3p	rno-miR-15b-5p	rno-miR-133b-3p	rno-miR-181a-2-3p	rno-miR-134-5p	rno-miR-30d-3p						rno-miR-3068-3p		rno-miR-224-5p	rno-miR-29c-5p		rno-miR-483-5p	rno-miR-134-5p
	rno-miR-540-3p	rno-miR-134-5p	rno-miR-16-3p	rno-miR-133b-5p	rno-miR-182	rno-miR-135a-3p	rno-miR-30d-5p						rno-miR-3099		rno-miR-23a-3p	rno-miR-3068-5p		rno-miR-489-3p	rno-miR-135a-3p
	rno-miR-540-5p	rno-miR-135a-3p	rno-miR-17-1-3p	rno-miR-134-3p	rno-miR-183-3p	rno-miR-135a-5p	rno-miR-31a-3p						rno-miR-30a-3p		rno-miR-23b-3p	rno-miR-30b-5p		rno-miR-489-5p	rno-miR-135a-5p
	rno-miR-541-3p	rno-miR-135a-5p	rno-miR-17-2-3p	rno-miR-135b-3p	rno-miR-183-5p	rno-miR-135b-3p	rno-miR-31a-5p						rno-miR-30c-1-3p		rno-miR-24-1-5p	rno-miR-30c-1-3p		rno-miR-493-3p	rno-miR-135b-5p
	rno-miR-541-5p	rno-miR-135b-5p	rno-miR-17-5p	rno-miR-135b-5p	rno-miR-187-3p	rno-miR-135b-5p	rno-miR-32-5p						rno-miR-30c-2-3p		rno-miR-24-2-5p	rno-miR-30c-5p		rno-miR-493-5p	rno-miR-136-3p
	rno-miR-542-3p	rno-miR-137-5p	rno-miR-181a-1-3p	rno-miR-136-3p	rno-miR-188-3p	rno-miR-136-5p	rno-miR-33-3p						rno-miR-30c-5p		rno-miR-24-3p	rno-miR-30d-3p		rno-miR-497-3p	rno-miR-136-5p
	rno-miR-542-5p	rno-miR-138-1-3p	rno-miR-181a-2-3p	rno-miR-137-3p	rno-miR-188-5p	rno-miR-137-3p	rno-miR-33-5p						rno-miR-30d-3p		rno-miR-25-3p	rno-miR-30d-5p		rno-miR-497-5p	rno-miR-137-3p
	rno-miR-582-3p	rno-miR-138-2-3p	rno-miR-181a-5p	rno-miR-138-5p	rno-miR-18a-3p	rno-miR-138-1-3p	rno-miR-331-5p						rno-miR-30e-5p		rno-miR-26b-3p	rno-miR-30e-3p		rno-miR-499-3p	rno-miR-137-5p
	rno-miR-592	rno-miR-138-5p	rno-miR-181c-5p	rno-miR-139-3p	rno-miR-18a-5p	rno-miR-138-2-3p	rno-miR-335						rno-miR-32-5p		rno-miR-27a-5p	rno-miR-30e-5p		rno-miR-499-5p	rno-miR-138-1-3p
	rno-miR-666-3p	rno-miR-139-3p	rno-miR-182	rno-miR-139-5p	rno-miR-190a-3p	rno-miR-139-3p	rno-miR-339-5p						rno-miR-323-3p		rno-miR-27b-5p	rno-miR-3120		rno-miR-500-5p	rno-miR-138-5p
	rno-miR-666-5p	rno-miR-139-5p	rno-miR-183-3p	rno-miR-140-3p	rno-miR-190a-5p	rno-miR-139-5p	rno-miR-340-5p						rno-miR-323-5p		rno-miR-28-5p	rno-miR-322-5p		rno-miR-511-5p	rno-miR-139-3p
	rno-miR-668	rno-miR-140-3p	rno-miR-183-5p	rno-miR-140-5p	rno-miR-191a-3p	rno-miR-141-3p	rno-miR-350						rno-miR-325-3p		rno-miR-300-3p	rno-miR-345-3p		rno-miR-532-5p	rno-miR-139-5p
	rno-miR-672-3p	rno-miR-140-5p	rno-miR-1839-5p	rno-miR-141-3p	rno-miR-192-3p	rno-miR-141-5p	rno-miR-3558-3p						rno-miR-325-5p		rno-miR-3085	rno-miR-345-5p		rno-miR-539-5p	rno-miR-140-3p
	rno-miR-672-5p	rno-miR-141-3p	rno-miR-184	rno-miR-141-5p	rno-miR-193-3p	rno-miR-142-3p	rno-miR-3559-5p						rno-miR-329-3p		rno-miR-3099	rno-miR-351-3p		rno-miR-540-5p	rno-miR-140-5p
	rno-miR-673-3p	rno-miR-141-5p	rno-miR-187-3p	rno-miR-142-3p	rno-miR-193-5p	rno-miR-142-5p	rno-miR-3569						rno-miR-329-5p		rno-miR-323-3p	rno-miR-352		rno-miR-615	rno-miR-141-3p
	rno-miR-673-5p	rno-miR-142-3p	rno-miR-18a-3p	rno-miR-142-5p	rno-miR-194-3p	rno-miR-143-3p	rno-miR-362-3p						rno-miR-330-3p		rno-miR-323-5p	rno-miR-3572		rno-miR-653-3p	rno-miR-141-5p
	rno-miR-674-5p	rno-miR-142-5p	rno-miR-18a-5p	rno-miR-143-3p	rno-miR-1949	rno-miR-143-5p	rno-miR-365-3p						rno-miR-330-5p		rno-miR-325-3p	rno-miR-3583-3p		rno-miR-653-5p	rno-miR-142-3p
	rno-miR-708-3p	rno-miR-143-3p	rno-miR-190a-3p	rno-miR-143-5p	rno-miR-195-3p	rno-miR-144-3p	rno-miR-378a-5p						rno-miR-335		rno-miR-325-5p	rno-miR-3585-3p		rno-miR-673-3p	rno-miR-142-5p
	rno-miR-708-5p	rno-miR-143-5p	rno-miR-192-3p	rno-miR-144-3p	rno-miR-195-5p	rno-miR-145-3p	rno-miR-382-5p						rno-miR-337-3p		rno-miR-329-5p	rno-miR-3585-5p		rno-miR-675-3p	rno-miR-143-3p
	rno-miR-7a-5p	rno-miR-144-3p	rno-miR-192-5p	rno-miR-144-5p	rno-miR-196a-3p	rno-miR-146a-3p	rno-miR-410-3p						rno-miR-337-5p		rno-miR-330-3p	rno-miR-3593-5p		rno-miR-675-5p	rno-miR-143-5p
	rno-miR-874-3p	rno-miR-144-5p	rno-miR-193-3p	rno-miR-145-3p	rno-miR-196a-5p	rno-miR-146b-3p	rno-miR-434-5p						rno-miR-338-3p		rno-miR-338-5p	rno-miR-434-5p		rno-miR-741-3p	rno-miR-144-3p
	rno-miR-99a-3p	rno-miR-145-3p	rno-miR-193-5p	rno-miR-145-5p	rno-miR-196c-3p	rno-miR-146b-5p	rno-miR-451-5p						rno-miR-338-5p		rno-miR-340-5p	rno-miR-450a-3p		rno-miR-743a-3p	rno-miR-144-5p
	rno-miR-99b-5p	rno-miR-145-5p	rno-miR-194-3p	rno-miR-146a-3p	rno-miR-19a-3p	rno-miR-147	rno-miR-455-3p						rno-miR-339-5p		rno-miR-341	rno-miR-451-5p		rno-miR-743b-5p	rno-miR-145-3p
		rno-miR-146a-3p	rno-miR-195-3p	rno-miR-146a-5p	rno-miR-19a-5p	rno-miR-148b-5p	rno-miR-455-5p						rno-miR-341		rno-miR-344a-3p	rno-miR-466c-5p		rno-miR-871-3p	rno-miR-145-5p
		rno-miR-146a-5p	rno-miR-195-5p	rno-miR-147	rno-miR-19b-3p	rno-miR-150-3p	rno-miR-466b-1-3p						rno-miR-344b-1-3p		rno-miR-344b-1-3p	rno-miR-490-3p		rno-miR-871-5p	rno-miR-146a-3p
		rno-miR-146b-3p	rno-miR-196a-3p	rno-miR-148b-3p	rno-miR-200a-3p	rno-miR-150-5p	rno-miR-466b-2-3p						rno-miR-346		rno-miR-346	rno-miR-497-3p		rno-miR-883-3p	rno-miR-146a-5p
		rno-miR-146b-5p	rno-miR-196a-5p	rno-miR-148b-5p	rno-miR-200a-5p	rno-miR-152-3p	rno-miR-466b-5p						rno-miR-3585-3p		rno-miR-3546	rno-miR-499-3p			rno-miR-146b-5p
		rno-miR-147	rno-miR-196b-3p	rno-miR-150-3p	rno-miR-200b-5p	rno-miR-152-5p	rno-miR-466c-3p						rno-miR-3585-5p		rno-miR-3552	rno-miR-499-5p			rno-miR-147
		rno-miR-148b-3p	rno-miR-196b-5p	rno-miR-150-5p	rno-miR-200c-3p	rno-miR-153-3p	rno-miR-466c-5p						rno-miR-362-3p		rno-miR-365-3p	rno-miR-503-5p			rno-miR-148b-3p
		rno-miR-148b-5p	rno-miR-196c-3p	rno-miR-151-3p	rno-miR-201-3p	rno-miR-153-5p	rno-miR-497-5p						rno-miR-369-3p		rno-miR-369-5p	rno-miR-509-3p			rno-miR-148b-5p
		rno-miR-150-3p	rno-miR-196c-5p	rno-miR-152-3p	rno-miR-203a-3p	rno-miR-154-3p	rno-miR-509-5p						rno-miR-369-5p		rno-miR-370-3p	rno-miR-509-5p			rno-miR-150-3p
		rno-miR-150-5p	rno-miR-199a-3p	rno-miR-152-5p	rno-miR-203a-5p	rno-miR-154-5p	rno-miR-511-3p						rno-miR-370-3p		rno-miR-370-5p	rno-miR-547-3p			rno-miR-150-5p
		rno-miR-151-3p	rno-miR-199a-5p	rno-miR-153-3p	rno-miR-203b-3p	rno-miR-15b-3p	rno-miR-511-5p						rno-miR-370-5p		rno-miR-374-3p	rno-miR-547-5p			rno-miR-151-3p
		rno-miR-151-5p	rno-miR-19a-3p	rno-miR-153-5p	rno-miR-204-3p	rno-miR-16-3p	rno-miR-532-5p						rno-miR-374-5p		rno-miR-374-5p	rno-miR-6215			rno-miR-151-5p
		rno-miR-152-3p	rno-miR-19a-5p	rno-miR-15b-3p	rno-miR-205	rno-miR-16-5p	rno-miR-541-5p						rno-miR-376a-3p		rno-miR-376b-3p	rno-miR-6314			rno-miR-152-3p
		rno-miR-152-5p	rno-miR-19b-3p	rno-miR-15b-5p	rno-miR-206-3p	rno-miR-17-1-3p	rno-miR-6216						rno-miR-376b-3p		rno-miR-380-3p	rno-miR-652-5p			rno-miR-152-5p
		rno-miR-153-5p	rno-miR-200a-3p	rno-miR-16-3p	rno-miR-206-5p	rno-miR-17-2-3p	rno-miR-6320						rno-miR-376b-5p		rno-miR-380-5p	rno-miR-674-5p			rno-miR-153-3p
		rno-miR-15b-3p	rno-miR-200a-5p	rno-miR-16-5p	rno-miR-208b-3p	rno-miR-181a-1-3p	rno-miR-6329						rno-miR-379-3p		rno-miR-382-5p	rno-miR-99a-3p			rno-miR-153-5p
		rno-miR-15b-5p	rno-miR-200b-3p	rno-miR-17-1-3p	rno-miR-20a-3p	rno-miR-181a-5p	rno-miR-664-1-5p						rno-miR-379-5p		rno-miR-383-5p	rno-miR-99a-5p			rno-miR-154-3p
		rno-miR-16-3p	rno-miR-200b-5p	rno-miR-17-2-3p	rno-miR-20b-3p	rno-miR-181b-1-3p	rno-miR-664-3p						rno-miR-380-3p		rno-miR-384-3p				rno-miR-154-5p
		rno-miR-16-5p	rno-miR-200c-3p	rno-miR-17-5p	rno-miR-20b-5p	rno-miR-181b-2-3p	rno-miR-674-3p						rno-miR-380-5p		rno-miR-384-5p				rno-miR-15b-3p
		rno-miR-17-1-3p	rno-miR-200c-5p	rno-miR-181a-1-3p	rno-miR-210-3p	rno-miR-181c-3p	rno-miR-742-5p						rno-miR-382-5p		rno-miR-409a-5p				rno-miR-15b-5p
		rno-miR-17-2-3p	rno-miR-201-3p	rno-miR-181a-2-3p	rno-miR-210-5p	rno-miR-181c-5p	rno-miR-743a-5p						rno-miR-383-5p		rno-miR-410-3p				rno-miR-16-3p
		rno-miR-17-5p	rno-miR-201-5p	rno-miR-181a-5p	rno-miR-212-3p	rno-miR-181d-3p	rno-miR-743b-5p						rno-miR-384-3p		rno-miR-433-3p				rno-miR-16-5p
		rno-miR-181a-1-3p	rno-miR-203a-3p	rno-miR-181b-2-3p	rno-miR-212-5p	rno-miR-183-3p	rno-miR-802-3p						rno-miR-384-5p		rno-miR-433-5p				rno-miR-17-1-3p
		rno-miR-181a-2-3p	rno-miR-203a-5p	rno-miR-181d-3p	rno-miR-218a-5p	rno-miR-183-5p	rno-miR-802-5p						rno-miR-409a-3p		rno-miR-434-5p				rno-miR-17-2-3p
		rno-miR-181a-5p	rno-miR-203b-3p	rno-miR-181d-5p	rno-miR-219-1-3p	rno-miR-1839-3p	rno-miR-872-5p						rno-miR-409a-5p		rno-miR-455-3p				rno-miR-17-5p
		rno-miR-181b-2-3p	rno-miR-204-3p	rno-miR-182	rno-miR-22-5p	rno-miR-1843-3p	rno-miR-92a-1-5p						rno-miR-410-3p		rno-miR-455-5p				rno-miR-181a-1-3p
		rno-miR-181b-5p	rno-miR-204-5p	rno-miR-183-3p	rno-miR-221-3p	rno-miR-1843-5p	rno-miR-92a-3p						rno-miR-411-5p		rno-miR-485-3p				rno-miR-181a-2-3p
		rno-miR-181c-3p	rno-miR-205	rno-miR-183-5p	rno-miR-221-5p	rno-miR-184	rno-miR-9b-3p						rno-miR-433-3p		rno-miR-485-5p				rno-miR-181a-5p
		rno-miR-181d-3p	rno-miR-208b-3p	rno-miR-1839-3p	rno-miR-222-3p	rno-miR-186-3p							rno-miR-433-5p		rno-miR-487b-3p				rno-miR-181b-1-3p
		rno-miR-181d-5p	rno-miR-20a-5p	rno-miR-1839-5p	rno-miR-223-5p	rno-miR-187-3p							rno-miR-434-3p		rno-miR-490-3p				rno-miR-181b-5p
		rno-miR-182	rno-miR-20b-3p	rno-miR-1843-5p	rno-miR-224-3p	rno-miR-187-5p							rno-miR-434-5p		rno-miR-490-5p				rno-miR-181c-3p
		rno-miR-183-3p	rno-miR-20b-5p	rno-miR-184	rno-miR-224-5p	rno-miR-188-3p							rno-miR-485-3p		rno-miR-496-3p				rno-miR-181c-5p
		rno-miR-183-5p	rno-miR-21-3p	rno-miR-185-5p	rno-miR-23a-3p	rno-miR-188-5p							rno-miR-485-5p		rno-miR-497-5p				rno-miR-181d-5p
		rno-miR-1843-3p	rno-miR-21-5p	rno-miR-186-3p	rno-miR-23a-5p	rno-miR-18a-3p							rno-miR-487b-3p		rno-miR-539-3p				rno-miR-183-3p
		rno-miR-184	rno-miR-210-3p	rno-miR-186-5p	rno-miR-23b-3p	rno-miR-18a-5p							rno-miR-488-3p		rno-miR-543-5p				rno-miR-183-5p
		rno-miR-186-3p	rno-miR-210-5p	rno-miR-187-3p	rno-miR-24-1-5p	rno-miR-190b-3p							rno-miR-489-3p		rno-miR-551b-3p				rno-miR-1839-3p
		rno-miR-186-5p	rno-miR-211-5p	rno-miR-187-5p	rno-miR-24-2-5p	rno-miR-190b-5p							rno-miR-489-5p		rno-miR-592				rno-miR-1839-5p
		rno-miR-187-5p	rno-miR-212-3p	rno-miR-188-3p	rno-miR-24-3p	rno-miR-1912-3p							rno-miR-490-3p		rno-miR-615				rno-miR-1843-3p
		rno-miR-188-3p	rno-miR-212-5p	rno-miR-188-5p	rno-miR-25-3p	rno-miR-191a-5p							rno-miR-493-5p		rno-miR-6331				rno-miR-184
		rno-miR-188-5p	rno-miR-214-3p	rno-miR-18a-3p	rno-miR-25-5p	rno-miR-191b							rno-miR-495		rno-miR-664-2-5p				rno-miR-185-5p
		rno-miR-18a-3p	rno-miR-214-5p	rno-miR-18a-5p	rno-miR-26b-3p	rno-miR-192-3p							rno-miR-496-3p		rno-miR-666-3p				rno-miR-186-5p
		rno-miR-18a-5p	rno-miR-218a-1-3p	rno-miR-190a-3p	rno-miR-26b-5p	rno-miR-192-5p							rno-miR-509-5p		rno-miR-666-5p				rno-miR-187-3p
		rno-miR-190b-3p	rno-miR-218a-2-3p	rno-miR-190a-5p	rno-miR-27a-3p	rno-miR-193-3p							rno-miR-539-3p		rno-miR-667-3p				rno-miR-188-5p
		rno-miR-190b-5p	rno-miR-218a-5p	rno-miR-190b-3p	rno-miR-27a-5p	rno-miR-193-5p							rno-miR-539-5p		rno-miR-668				rno-miR-18a-3p
		rno-miR-191a-3p	rno-miR-22-3p	rno-miR-190b-5p	rno-miR-27b-5p	rno-miR-194-3p							rno-miR-540-3p		rno-miR-671				rno-miR-18a-5p
		rno-miR-191a-5p	rno-miR-22-5p	rno-miR-1912-3p	rno-miR-28-3p	rno-miR-194-5p							rno-miR-540-5p		rno-miR-672-3p				rno-miR-190a-3p
		rno-miR-191b	rno-miR-221-3p	rno-miR-191a-3p	rno-miR-28-5p	rno-miR-1949							rno-miR-541-5p		rno-miR-708-5p				rno-miR-190a-5p
		rno-miR-192-3p	rno-miR-221-5p	rno-miR-191b	rno-miR-293-5p	rno-miR-196b-3p							rno-miR-543-5p		rno-miR-764-3p				rno-miR-190b-5p
		rno-miR-192-5p	rno-miR-222-3p	rno-miR-192-3p	rno-miR-2964	rno-miR-196c-5p							rno-miR-547-3p		rno-miR-7a-2-3p				rno-miR-191a-3p
		rno-miR-193-3p	rno-miR-223-3p	rno-miR-192-5p	rno-miR-29a-5p	rno-miR-19a-3p							rno-miR-547-5p		rno-miR-7a-5p				rno-miR-191a-5p
		rno-miR-193-5p	rno-miR-223-5p	rno-miR-193-3p	rno-miR-29b-3p	rno-miR-19a-5p							rno-miR-551b-3p		rno-miR-7b				rno-miR-192-3p
		rno-miR-194-3p	rno-miR-224-3p	rno-miR-193-5p	rno-miR-301b-3p	rno-miR-19b-1-5p							rno-miR-582-3p		rno-miR-873-3p				rno-miR-192-5p
		rno-miR-194-5p	rno-miR-224-5p	rno-miR-194-3p	rno-miR-3074	rno-miR-19b-3p							rno-miR-615		rno-miR-873-5p				rno-miR-193-3p
		rno-miR-1949	rno-miR-23a-3p	rno-miR-194-5p	rno-miR-3075	rno-miR-200a-3p							rno-miR-6329		rno-miR-879-5p				rno-miR-193-5p
		rno-miR-195-3p	rno-miR-23a-5p	rno-miR-1949	rno-miR-3085	rno-miR-200a-5p							rno-miR-6331		rno-miR-92b-3p				rno-miR-194-5p
		rno-miR-195-5p	rno-miR-23b-3p	rno-miR-195-3p	rno-miR-3099	rno-miR-200b-3p							rno-miR-653-3p		rno-miR-93-5p				rno-miR-1949
		rno-miR-196a-3p	rno-miR-23b-5p	rno-miR-195-5p	rno-miR-30a-3p	rno-miR-200b-5p							rno-miR-653-5p		rno-miR-935				rno-miR-195-3p
		rno-miR-196a-5p	rno-miR-24-2-5p	rno-miR-196a-3p	rno-miR-30b-3p	rno-miR-200c-3p							rno-miR-665		rno-miR-99a-3p				rno-miR-195-5p
		rno-miR-196b-3p	rno-miR-26a-3p	rno-miR-196a-5p	rno-miR-30b-5p	rno-miR-200c-5p							rno-miR-666-3p		rno-miR-99a-5p				rno-miR-196a-3p
		rno-miR-196b-5p	rno-miR-26a-5p	rno-miR-196b-3p	rno-miR-30c-1-3p	rno-miR-201-3p							rno-miR-666-5p		rno-miR-99b-3p				rno-miR-196a-5p
		rno-miR-196c-3p	rno-miR-26b-3p	rno-miR-196b-5p	rno-miR-30c-2-3p	rno-miR-201-5p							rno-miR-667-3p		rno-miR-9a-3p				rno-miR-196b-3p
		rno-miR-196c-5p	rno-miR-27a-3p	rno-miR-196c-3p	rno-miR-30c-5p	rno-miR-202-3p							rno-miR-668		rno-miR-9a-5p				rno-miR-196c-3p
		rno-miR-199a-3p	rno-miR-27a-5p	rno-miR-196c-5p	rno-miR-30d-3p	rno-miR-202-5p							rno-miR-673-3p						rno-miR-196c-5p
		rno-miR-199a-5p	rno-miR-27b-3p	rno-miR-199a-3p	rno-miR-30d-5p	rno-miR-203a-3p							rno-miR-708-3p						rno-miR-199a-3p
		rno-miR-19a-3p	rno-miR-27b-5p	rno-miR-199a-5p	rno-miR-30e-3p	rno-miR-203a-5p							rno-miR-708-5p						rno-miR-199a-5p
		rno-miR-19a-5p	rno-miR-291b	rno-miR-19a-3p	rno-miR-30e-5p	rno-miR-203b-3p							rno-miR-764-3p						rno-miR-19a-3p
		rno-miR-19b-1-5p	rno-miR-300-3p	rno-miR-19a-5p	rno-miR-3102	rno-miR-203b-5p							rno-miR-770-5p						rno-miR-19a-5p
		rno-miR-19b-3p	rno-miR-3068-3p	rno-miR-19b-1-5p	rno-miR-32-3p	rno-miR-204-3p							rno-miR-7a-2-3p						rno-miR-19b-3p
		rno-miR-200a-3p	rno-miR-3068-5p	rno-miR-19b-3p	rno-miR-32-5p	rno-miR-205							rno-miR-7a-5p						rno-miR-200a-3p
		rno-miR-200a-5p	rno-miR-3072	rno-miR-200a-3p	rno-miR-320-3p	rno-miR-206-3p							rno-miR-7b						rno-miR-200a-5p
		rno-miR-200b-3p	rno-miR-3099	rno-miR-200a-5p	rno-miR-322-3p	rno-miR-206-5p							rno-miR-872-3p						rno-miR-200b-3p
		rno-miR-200b-5p	rno-miR-30b-3p	rno-miR-200b-3p	rno-miR-323-3p	rno-miR-207							rno-miR-873-3p						rno-miR-200b-5p
		rno-miR-200c-3p	rno-miR-31a-3p	rno-miR-200b-5p	rno-miR-328b-3p	rno-miR-208a-3p							rno-miR-873-5p						rno-miR-200c-3p
		rno-miR-200c-5p	rno-miR-31a-5p	rno-miR-200c-3p	rno-miR-329-3p	rno-miR-208a-5p							rno-miR-879-5p						rno-miR-201-3p
		rno-miR-201-3p	rno-miR-32-3p	rno-miR-200c-5p	rno-miR-329-5p	rno-miR-208b-3p							rno-miR-92b-3p						rno-miR-201-5p
		rno-miR-201-5p	rno-miR-32-5p	rno-miR-201-3p	rno-miR-33-3p	rno-miR-208b-5p							rno-miR-96-5p						rno-miR-203a-3p
		rno-miR-202-3p	rno-miR-322-3p	rno-miR-201-5p	rno-miR-33-5p	rno-miR-20a-3p							rno-miR-9a-3p						rno-miR-203a-5p
		rno-miR-202-5p	rno-miR-322-5p	rno-miR-202-3p	rno-miR-331-5p	rno-miR-20b-5p													rno-miR-203b-3p
		rno-miR-203a-3p	rno-miR-323-3p	rno-miR-202-5p	rno-miR-339-3p	rno-miR-21-3p													rno-miR-204-3p
		rno-miR-203a-5p	rno-miR-325-3p	rno-miR-203a-3p	rno-miR-339-5p	rno-miR-21-5p													rno-miR-204-5p
		rno-miR-203b-3p	rno-miR-325-5p	rno-miR-203a-5p	rno-miR-340-3p	rno-miR-210-5p													rno-miR-205
		rno-miR-203b-5p	rno-miR-328a-3p	rno-miR-203b-3p	rno-miR-344a-3p	rno-miR-211-3p													rno-miR-20a-3p
		rno-miR-204-5p	rno-miR-329-3p	rno-miR-203b-5p	rno-miR-344b-1-3p	rno-miR-211-5p													rno-miR-20a-5p
		rno-miR-205	rno-miR-329-5p	rno-miR-204-3p	rno-miR-345-3p	rno-miR-212-3p													rno-miR-20b-5p
		rno-miR-206-3p	rno-miR-33-3p	rno-miR-204-5p	rno-miR-345-5p	rno-miR-212-5p													rno-miR-21-5p
		rno-miR-206-5p	rno-miR-33-5p	rno-miR-205	rno-miR-346	rno-miR-214-5p													rno-miR-210-3p
		rno-miR-207	rno-miR-331-3p	rno-miR-206-3p	rno-miR-3473	rno-miR-215													rno-miR-210-5p
		rno-miR-208a-3p	rno-miR-339-5p	rno-miR-206-5p	rno-miR-34a-3p	rno-miR-216a-5p													rno-miR-212-3p
		rno-miR-208a-5p	rno-miR-340-3p	rno-miR-207	rno-miR-34a-5p	rno-miR-216b-3p													rno-miR-212-5p
		rno-miR-208b-3p	rno-miR-340-5p	rno-miR-208a-3p	rno-miR-34b-3p	rno-miR-217-3p													rno-miR-214-3p
		rno-miR-208b-5p	rno-miR-342-3p	rno-miR-208a-5p	rno-miR-34b-5p	rno-miR-217-5p													rno-miR-214-5p
		rno-miR-20a-3p	rno-miR-344b-2-3p	rno-miR-208b-3p	rno-miR-34c-5p	rno-miR-218a-2-3p													rno-miR-216b-5p
		rno-miR-20a-5p	rno-miR-345-3p	rno-miR-208b-5p	rno-miR-350	rno-miR-219-1-3p													rno-miR-218a-1-3p
		rno-miR-20b-3p	rno-miR-346	rno-miR-20a-3p	rno-miR-3544	rno-miR-219-2-3p													rno-miR-218a-2-3p
		rno-miR-20b-5p	rno-miR-3473	rno-miR-20a-5p	rno-miR-3547	rno-miR-219-5p													rno-miR-218a-5p
		rno-miR-21-3p	rno-miR-34a-5p	rno-miR-20b-3p	rno-miR-3558-3p	rno-miR-22-3p													rno-miR-219-1-3p
		rno-miR-21-5p	rno-miR-34c-5p	rno-miR-20b-5p	rno-miR-3558-5p	rno-miR-221-3p													rno-miR-219-2-3p
		rno-miR-210-3p	rno-miR-350	rno-miR-21-3p	rno-miR-3559-3p	rno-miR-221-5p													rno-miR-219-5p
		rno-miR-210-5p	rno-miR-351-3p	rno-miR-21-5p	rno-miR-3559-5p	rno-miR-222-3p													rno-miR-22-3p
		rno-miR-211-3p	rno-miR-351-5p	rno-miR-210-3p	rno-miR-3569	rno-miR-222-5p													rno-miR-22-5p
		rno-miR-211-5p	rno-miR-3542	rno-miR-210-5p	rno-miR-3593-5p	rno-miR-223-5p													rno-miR-221-3p
		rno-miR-214-3p	rno-miR-3547	rno-miR-211-3p	rno-miR-362-3p	rno-miR-224-3p													rno-miR-221-5p
		rno-miR-214-5p	rno-miR-3558-3p	rno-miR-212-3p	rno-miR-362-5p	rno-miR-23a-3p													rno-miR-223-3p
		rno-miR-215	rno-miR-3558-5p	rno-miR-212-5p	rno-miR-363-3p	rno-miR-23b-3p													rno-miR-223-5p
		rno-miR-216a-3p	rno-miR-3559-3p	rno-miR-214-3p	rno-miR-365-3p	rno-miR-23b-5p													rno-miR-224-5p
		rno-miR-216a-5p	rno-miR-3559-5p	rno-miR-214-5p	rno-miR-369-5p	rno-miR-24-3p													rno-miR-23a-5p
		rno-miR-216b-3p	rno-miR-3585-3p	rno-miR-215	rno-miR-370-3p	rno-miR-25-5p													rno-miR-23b-5p
		rno-miR-216b-5p	rno-miR-3585-5p	rno-miR-216a-3p	rno-miR-374-5p	rno-miR-26a-3p													rno-miR-24-1-5p
		rno-miR-217-3p	rno-miR-361-3p	rno-miR-216a-5p	rno-miR-378a-3p	rno-miR-26a-5p													rno-miR-24-2-5p
		rno-miR-217-5p	rno-miR-361-5p	rno-miR-216b-3p	rno-miR-378a-5p	rno-miR-27b-3p													rno-miR-25-3p
		rno-miR-218a-2-3p	rno-miR-362-5p	rno-miR-216b-5p	rno-miR-378b	rno-miR-27b-5p													rno-miR-25-5p
		rno-miR-219-1-3p	rno-miR-363-3p	rno-miR-217-3p	rno-miR-384-3p	rno-miR-291a-3p													rno-miR-26a-3p
		rno-miR-219-2-3p	rno-miR-365-3p	rno-miR-217-5p	rno-miR-409a-5p	rno-miR-291a-5p													rno-miR-26a-5p
		rno-miR-219-5p	rno-miR-369-3p	rno-miR-218a-1-3p	rno-miR-410-3p	rno-miR-291b													rno-miR-26b-3p
		rno-miR-22-3p	rno-miR-374-3p	rno-miR-218a-5p	rno-miR-423-3p	rno-miR-292-3p													rno-miR-26b-5p
		rno-miR-22-5p	rno-miR-374-5p	rno-miR-219-1-3p	rno-miR-423-5p	rno-miR-292-5p													rno-miR-27b-3p
		rno-miR-221-3p	rno-miR-375-3p	rno-miR-219-2-3p	rno-miR-425-3p	rno-miR-293-3p													rno-miR-296-5p
		rno-miR-221-5p	rno-miR-376b-5p	rno-miR-22-3p	rno-miR-425-5p	rno-miR-293-5p													rno-miR-2964
		rno-miR-222-3p	rno-miR-378a-3p	rno-miR-22-5p	rno-miR-429	rno-miR-294													rno-miR-298-3p
		rno-miR-222-5p	rno-miR-378b	rno-miR-221-3p	rno-miR-434-3p	rno-miR-295-3p													rno-miR-298-5p
		rno-miR-223-3p	rno-miR-379-3p	rno-miR-221-5p	rno-miR-450a-3p	rno-miR-296-3p													rno-miR-2985
		rno-miR-223-5p	rno-miR-379-5p	rno-miR-222-3p	rno-miR-451-3p	rno-miR-296-5p													rno-miR-299a-3p
		rno-miR-224-3p	rno-miR-384-3p	rno-miR-222-5p	rno-miR-451-5p	rno-miR-2964													rno-miR-299a-5p
		rno-miR-224-5p	rno-miR-384-5p	rno-miR-223-3p	rno-miR-455-3p	rno-miR-297													rno-miR-29a-3p
		rno-miR-23a-3p	rno-miR-423-5p	rno-miR-223-5p	rno-miR-455-5p	rno-miR-298-3p													rno-miR-29a-5p
		rno-miR-23a-5p	rno-miR-429	rno-miR-224-3p	rno-miR-466b-1-3p	rno-miR-298-5p													rno-miR-29b-3p
		rno-miR-23b-3p	rno-miR-448-3p	rno-miR-224-5p	rno-miR-466b-5p	rno-miR-2985													rno-miR-29c-3p
		rno-miR-23b-5p	rno-miR-449c-5p	rno-miR-23a-3p	rno-miR-483-3p	rno-miR-299a-5p													rno-miR-29c-5p
		rno-miR-24-1-5p	rno-miR-450a-3p	rno-miR-23a-5p	rno-miR-483-5p	rno-miR-29a-5p													rno-miR-300-3p
		rno-miR-24-2-5p	rno-miR-450a-5p	rno-miR-23b-3p	rno-miR-484	rno-miR-29b-1-5p													rno-miR-301a-3p
		rno-miR-24-3p	rno-miR-451-3p	rno-miR-23b-5p	rno-miR-485-3p	rno-miR-29b-2-5p													rno-miR-301a-5p
		rno-miR-25-3p	rno-miR-455-5p	rno-miR-24-1-5p	rno-miR-487b-3p	rno-miR-29b-3p													rno-miR-301b-3p
		rno-miR-25-5p	rno-miR-466b-1-3p	rno-miR-24-2-5p	rno-miR-488-3p	rno-miR-29c-3p													rno-miR-3068-3p
		rno-miR-26a-3p	rno-miR-466c-5p	rno-miR-24-3p	rno-miR-489-3p	rno-miR-29c-5p													rno-miR-3072
		rno-miR-26a-5p	rno-miR-485-3p	rno-miR-25-3p	rno-miR-489-5p	rno-miR-300-5p													rno-miR-3074
		rno-miR-26b-3p	rno-miR-485-5p	rno-miR-25-5p	rno-miR-490-3p	rno-miR-301a-3p													rno-miR-3075
		rno-miR-26b-5p	rno-miR-487b-3p	rno-miR-26a-3p	rno-miR-490-5p	rno-miR-301a-5p													rno-miR-3085
		rno-miR-27a-3p	rno-miR-489-3p	rno-miR-26b-3p	rno-miR-495	rno-miR-301b-3p													rno-miR-3099
		rno-miR-27a-5p	rno-miR-489-5p	rno-miR-26b-5p	rno-miR-496-3p	rno-miR-301b-5p													rno-miR-30a-3p
		rno-miR-27b-3p	rno-miR-490-3p	rno-miR-27a-3p	rno-miR-499-3p	rno-miR-3065-3p													rno-miR-30b-3p
		rno-miR-27b-5p	rno-miR-493-3p	rno-miR-27a-5p	rno-miR-499-5p	rno-miR-3068-3p													rno-miR-30c-1-3p
		rno-miR-28-3p	rno-miR-495	rno-miR-27b-3p	rno-miR-500-3p	rno-miR-3074													rno-miR-30c-2-3p
		rno-miR-28-5p	rno-miR-497-5p	rno-miR-27b-5p	rno-miR-501-3p	rno-miR-3075													rno-miR-30c-5p
		rno-miR-291a-3p	rno-miR-499-3p	rno-miR-28-3p	rno-miR-501-5p	rno-miR-3085													rno-miR-30d-5p
		rno-miR-291a-5p	rno-miR-499-5p	rno-miR-28-5p	rno-miR-504	rno-miR-3099													rno-miR-30e-3p
		rno-miR-291b	rno-miR-501-3p	rno-miR-291a-3p	rno-miR-505-3p	rno-miR-30a-5p													rno-miR-3102
		rno-miR-292-3p	rno-miR-503-3p	rno-miR-291a-5p	rno-miR-509-3p	rno-miR-30b-5p													rno-miR-3120
		rno-miR-292-5p	rno-miR-503-5p	rno-miR-291b	rno-miR-511-3p	rno-miR-30c-1-3p													rno-miR-31a-3p
		rno-miR-293-3p	rno-miR-504	rno-miR-292-3p	rno-miR-511-5p	rno-miR-30c-5p													rno-miR-31a-5p
		rno-miR-293-5p	rno-miR-509-3p	rno-miR-292-5p	rno-miR-532-3p	rno-miR-30d-3p													rno-miR-32-3p
		rno-miR-294	rno-miR-509-5p	rno-miR-293-3p	rno-miR-532-5p	rno-miR-30d-5p													rno-miR-32-5p
		rno-miR-295-3p	rno-miR-511-3p	rno-miR-293-5p	rno-miR-539-3p	rno-miR-30e-3p													rno-miR-320-3p
		rno-miR-296-5p	rno-miR-539-5p	rno-miR-294	rno-miR-539-5p	rno-miR-30e-5p													rno-miR-322-3p
		rno-miR-2964	rno-miR-542-3p	rno-miR-295-3p	rno-miR-542-5p	rno-miR-3102													rno-miR-323-3p
		rno-miR-297	rno-miR-542-5p	rno-miR-296-3p	rno-miR-551b-3p	rno-miR-3120													rno-miR-323-5p
		rno-miR-298-3p	rno-miR-543-3p	rno-miR-2964	rno-miR-615	rno-miR-31a-3p													rno-miR-324-3p
		rno-miR-298-5p	rno-miR-547-3p	rno-miR-297	rno-miR-6215	rno-miR-31a-5p													rno-miR-324-5p
		rno-miR-2985	rno-miR-547-5p	rno-miR-299a-3p	rno-miR-6216	rno-miR-32-5p													rno-miR-325-3p
		rno-miR-299a-3p	rno-miR-582-3p	rno-miR-29a-3p	rno-miR-6315	rno-miR-320-5p													rno-miR-325-5p
		rno-miR-299a-5p	rno-miR-582-5p	rno-miR-29a-5p	rno-miR-6324	rno-miR-323-3p													rno-miR-326-3p
		rno-miR-29a-3p	rno-miR-592	rno-miR-29b-1-5p	rno-miR-6329	rno-miR-324-3p													rno-miR-328a-3p
		rno-miR-29a-5p	rno-miR-598-3p	rno-miR-29b-3p	rno-miR-6331	rno-miR-324-5p													rno-miR-328b-3p
		rno-miR-29b-1-5p	rno-miR-615	rno-miR-29c-5p	rno-miR-652-3p	rno-miR-326-3p													rno-miR-329-3p
		rno-miR-300-3p	rno-miR-6215	rno-miR-300-3p	rno-miR-653-3p	rno-miR-328a-3p													rno-miR-329-5p
		rno-miR-300-5p	rno-miR-6216	rno-miR-300-5p	rno-miR-653-5p	rno-miR-328a-5p													rno-miR-33-3p
		rno-miR-301a-3p	rno-miR-6329	rno-miR-301a-3p	rno-miR-664-3p	rno-miR-328b-3p													rno-miR-33-5p
		rno-miR-301a-5p	rno-miR-653-3p	rno-miR-301a-5p	rno-miR-666-3p	rno-miR-33-3p													rno-miR-331-3p
		rno-miR-301b-3p	rno-miR-653-5p	rno-miR-301b-3p	rno-miR-667-3p	rno-miR-33-5p													rno-miR-331-5p
		rno-miR-301b-5p	rno-miR-666-5p	rno-miR-301b-5p	rno-miR-668	rno-miR-331-3p													rno-miR-335
		rno-miR-3065-3p	rno-miR-667-5p	rno-miR-3065-3p	rno-miR-675-3p	rno-miR-336-3p													rno-miR-337-3p
		rno-miR-3068-3p	rno-miR-668	rno-miR-3074	rno-miR-675-5p	rno-miR-336-5p													rno-miR-337-5p
		rno-miR-3072	rno-miR-671	rno-miR-3075	rno-miR-708-3p	rno-miR-337-3p													rno-miR-338-3p
		rno-miR-3074	rno-miR-672-5p	rno-miR-3085	rno-miR-708-5p	rno-miR-338-3p													rno-miR-338-5p
		rno-miR-3075	rno-miR-674-3p	rno-miR-3099	rno-miR-743b-3p	rno-miR-338-5p													rno-miR-339-3p
		rno-miR-30a-3p	rno-miR-675-3p	rno-miR-30a-3p	rno-miR-770-5p	rno-miR-340-5p													rno-miR-339-5p
		rno-miR-30a-5p	rno-miR-702-3p	rno-miR-30a-5p	rno-miR-7a-2-3p	rno-miR-342-3p													rno-miR-340-3p
		rno-miR-30b-3p	rno-miR-702-5p	rno-miR-30b-3p	rno-miR-7a-5p	rno-miR-342-5p													rno-miR-340-5p
		rno-miR-30b-5p	rno-miR-708-5p	rno-miR-30b-5p	rno-miR-7b	rno-miR-344a-3p													rno-miR-341
		rno-miR-30c-1-3p	rno-miR-764-5p	rno-miR-30c-1-3p	rno-miR-802-5p	rno-miR-344a-5p													rno-miR-342-3p
		rno-miR-30c-2-3p	rno-miR-770-3p	rno-miR-30c-2-3p	rno-miR-872-3p	rno-miR-344b-1-3p													rno-miR-342-5p
		rno-miR-30c-5p	rno-miR-7a-1-3p	rno-miR-30c-5p	rno-miR-872-5p	rno-miR-344b-2-3p													rno-miR-344a-3p
		rno-miR-30d-3p	rno-miR-7a-2-3p	rno-miR-30d-3p	rno-miR-874-3p	rno-miR-344b-5p													rno-miR-344b-1-3p
		rno-miR-30d-5p	rno-miR-7a-5p	rno-miR-30d-5p	rno-miR-92a-1-5p	rno-miR-344g													rno-miR-344b-2-3p
		rno-miR-30e-3p	rno-miR-802-3p	rno-miR-30e-3p	rno-miR-92a-3p	rno-miR-344i													rno-miR-344b-5p
		rno-miR-30e-5p	rno-miR-802-5p	rno-miR-30e-5p	rno-miR-92b-3p	rno-miR-346													rno-miR-344i
		rno-miR-3120	rno-miR-872-5p	rno-miR-3120	rno-miR-93-3p	rno-miR-3473													rno-miR-346
		rno-miR-31a-3p	rno-miR-873-3p	rno-miR-31a-3p	rno-miR-93-5p	rno-miR-349													rno-miR-3473
		rno-miR-31a-5p	rno-miR-874-3p	rno-miR-31a-5p	rno-miR-935	rno-miR-34a-5p													rno-miR-34a-3p
		rno-miR-32-3p	rno-miR-879-3p	rno-miR-32-3p	rno-miR-96-3p	rno-miR-34b-5p													rno-miR-34a-5p
		rno-miR-32-5p	rno-miR-879-5p	rno-miR-32-5p	rno-miR-96-5p	rno-miR-34c-5p													rno-miR-34b-3p
		rno-miR-320-3p	rno-miR-92a-1-5p	rno-miR-320-3p	rno-miR-9a-3p	rno-miR-350													rno-miR-34b-5p
		rno-miR-320-5p	rno-miR-92a-3p	rno-miR-320-5p	rno-miR-9a-5p	rno-miR-351-3p													rno-miR-34c-3p
		rno-miR-322-3p	rno-miR-93-5p	rno-miR-322-3p		rno-miR-352													rno-miR-34c-5p
		rno-miR-322-5p	rno-miR-96-5p	rno-miR-322-5p		rno-miR-3541													rno-miR-350
		rno-miR-323-5p	rno-miR-98-3p	rno-miR-323-3p		rno-miR-3542													rno-miR-351-3p
		rno-miR-324-3p	rno-miR-99b-3p	rno-miR-323-5p		rno-miR-3544													rno-miR-3544
		rno-miR-324-5p	rno-miR-99b-5p	rno-miR-324-5p		rno-miR-3546													rno-miR-3546
		rno-miR-325-3p	rno-miR-9a-3p	rno-miR-325-3p		rno-miR-3547													rno-miR-3552
		rno-miR-325-5p	rno-miR-9a-5p	rno-miR-325-5p		rno-miR-3550													rno-miR-3558-3p
		rno-miR-326-3p		rno-miR-328a-5p		rno-miR-3551-3p													rno-miR-3558-5p
		rno-miR-328a-5p		rno-miR-328b-3p		rno-miR-3551-5p													rno-miR-3559-3p
		rno-miR-328b-3p		rno-miR-329-3p		rno-miR-3552													rno-miR-3559-5p
		rno-miR-329-5p		rno-miR-329-5p		rno-miR-3558-3p													rno-miR-3569
		rno-miR-33-5p		rno-miR-33-3p		rno-miR-3558-5p													rno-miR-3577
		rno-miR-330-3p		rno-miR-33-5p		rno-miR-3559-3p													rno-miR-3590-3p
		rno-miR-330-5p		rno-miR-330-3p		rno-miR-3559-5p													rno-miR-3590-5p
		rno-miR-331-5p		rno-miR-330-5p		rno-miR-3561-5p													rno-miR-3594-3p
		rno-miR-335		rno-miR-331-5p		rno-miR-3562													rno-miR-3594-5p
		rno-miR-336-3p		rno-miR-335		rno-miR-3566													rno-miR-361-3p
		rno-miR-336-5p		rno-miR-336-3p		rno-miR-3568													rno-miR-361-5p
		rno-miR-337-5p		rno-miR-336-5p		rno-miR-3569													rno-miR-362-5p
		rno-miR-338-3p		rno-miR-339-3p		rno-miR-3572													rno-miR-363-3p
		rno-miR-338-5p		rno-miR-339-5p		rno-miR-3573-3p													rno-miR-365-3p
		rno-miR-339-3p		rno-miR-342-5p		rno-miR-3573-5p													rno-miR-369-3p
		rno-miR-339-5p		rno-miR-344a-3p		rno-miR-3577													rno-miR-369-5p
		rno-miR-340-3p		rno-miR-344a-5p		rno-miR-3580-3p													rno-miR-370-3p
		rno-miR-340-5p		rno-miR-344b-1-3p		rno-miR-3580-5p													rno-miR-370-5p
		rno-miR-341		rno-miR-345-3p		rno-miR-3583-3p													rno-miR-374-3p
		rno-miR-342-5p		rno-miR-345-5p		rno-miR-3583-5p													rno-miR-374-5p
		rno-miR-344a-5p		rno-miR-346		rno-miR-3584-3p													rno-miR-375-3p
		rno-miR-344b-2-3p		rno-miR-3473		rno-miR-3585-3p													rno-miR-376a-3p
		rno-miR-344b-5p		rno-miR-349		rno-miR-3585-5p													rno-miR-376a-5p
		rno-miR-344g		rno-miR-34a-3p		rno-miR-3586-3p													rno-miR-376b-3p
		rno-miR-344i		rno-miR-34a-5p		rno-miR-3590-3p													rno-miR-376b-5p
		rno-miR-345-3p		rno-miR-34c-3p		rno-miR-3590-5p													rno-miR-376c-3p
		rno-miR-345-5p		rno-miR-350		rno-miR-3593-3p													rno-miR-377-3p
		rno-miR-346		rno-miR-351-3p		rno-miR-3593-5p													rno-miR-377-5p
		rno-miR-3473		rno-miR-351-5p		rno-miR-3594-3p													rno-miR-379-3p
		rno-miR-349		rno-miR-352		rno-miR-3594-5p													rno-miR-379-5p
		rno-miR-34a-5p		rno-miR-3541		rno-miR-361-3p													rno-miR-380-3p
		rno-miR-34b-3p		rno-miR-3542		rno-miR-362-5p													rno-miR-380-5p
		rno-miR-34b-5p		rno-miR-3547		rno-miR-363-3p													rno-miR-381-3p
		rno-miR-34c-3p		rno-miR-3551-3p		rno-miR-365-3p													rno-miR-381-5p
		rno-miR-34c-5p		rno-miR-3551-5p		rno-miR-365-5p													rno-miR-382-3p
		rno-miR-351-3p		rno-miR-3558-3p		rno-miR-374-3p													rno-miR-382-5p
		rno-miR-351-5p		rno-miR-3558-5p		rno-miR-375-3p													rno-miR-383-3p
		rno-miR-352		rno-miR-3559-3p		rno-miR-375-5p													rno-miR-383-5p
		rno-miR-3541		rno-miR-3559-5p		rno-miR-376a-5p													rno-miR-384-3p
		rno-miR-3542		rno-miR-3561-5p		rno-miR-376b-3p													rno-miR-384-5p
		rno-miR-3546		rno-miR-3562		rno-miR-376c-5p													rno-miR-409a-3p
		rno-miR-3547		rno-miR-3566		rno-miR-377-5p													rno-miR-409a-5p
		rno-miR-3550		rno-miR-3568		rno-miR-378a-3p													rno-miR-410-3p
		rno-miR-3551-3p		rno-miR-3569		rno-miR-378a-5p													rno-miR-410-5p
		rno-miR-3551-5p		rno-miR-3572		rno-miR-378b													rno-miR-411-3p
		rno-miR-3552		rno-miR-3573-3p		rno-miR-380-5p													rno-miR-411-5p
		rno-miR-3558-3p		rno-miR-3573-5p		rno-miR-381-3p													rno-miR-412-3p
		rno-miR-3558-5p		rno-miR-3580-3p		rno-miR-381-5p													rno-miR-412-5p
		rno-miR-3559-3p		rno-miR-3580-5p		rno-miR-382-3p													rno-miR-421-3p
		rno-miR-3559-5p		rno-miR-3583-3p		rno-miR-382-5p													rno-miR-421-5p
		rno-miR-3561-5p		rno-miR-3584-3p		rno-miR-383-5p													rno-miR-423-3p
		rno-miR-3562		rno-miR-3585-3p		rno-miR-409a-3p													rno-miR-423-5p
		rno-miR-3566		rno-miR-3585-5p		rno-miR-409a-5p													rno-miR-425-3p
		rno-miR-3568		rno-miR-3586-3p		rno-miR-412-3p													rno-miR-425-5p
		rno-miR-3569		rno-miR-3590-3p		rno-miR-421-3p													rno-miR-429
		rno-miR-3572		rno-miR-3590-5p		rno-miR-421-5p													rno-miR-431
		rno-miR-3573-3p		rno-miR-3593-3p		rno-miR-423-3p													rno-miR-433-3p
		rno-miR-3573-5p		rno-miR-3593-5p		rno-miR-429													rno-miR-433-5p
		rno-miR-3577		rno-miR-362-3p		rno-miR-433-5p													rno-miR-434-3p
		rno-miR-3580-3p		rno-miR-362-5p		rno-miR-434-3p													rno-miR-434-5p
		rno-miR-3580-5p		rno-miR-363-3p		rno-miR-448-3p													rno-miR-448-3p
		rno-miR-3583-3p		rno-miR-363-5p		rno-miR-448-5p													rno-miR-448-5p
		rno-miR-3583-5p		rno-miR-365-3p		rno-miR-449a-3p													rno-miR-449a-5p
		rno-miR-3584-3p		rno-miR-365-5p		rno-miR-449a-5p													rno-miR-449c-5p
		rno-miR-3585-3p		rno-miR-369-3p		rno-miR-449c-3p													rno-miR-450a-3p
		rno-miR-3585-5p		rno-miR-369-5p		rno-miR-449c-5p													rno-miR-450a-5p
		rno-miR-3586-3p		rno-miR-370-3p		rno-miR-450a-3p													rno-miR-451-3p
		rno-miR-3590-3p		rno-miR-370-5p		rno-miR-451-3p													rno-miR-451-5p
		rno-miR-3590-5p		rno-miR-374-5p		rno-miR-455-3p													rno-miR-455-3p
		rno-miR-3593-3p		rno-miR-375-3p		rno-miR-463-3p													rno-miR-455-5p
		rno-miR-3593-5p		rno-miR-375-5p		rno-miR-463-5p													rno-miR-466b-1-3p
		rno-miR-3594-3p		rno-miR-376a-3p		rno-miR-465-3p													rno-miR-466b-2-3p
		rno-miR-3594-5p		rno-miR-376b-3p		rno-miR-465-5p													rno-miR-466c-5p
		rno-miR-361-3p		rno-miR-376b-5p		rno-miR-466b-1-3p													rno-miR-483-3p
		rno-miR-361-5p		rno-miR-378a-3p		rno-miR-466b-2-3p													rno-miR-484
		rno-miR-362-3p		rno-miR-378a-5p		rno-miR-466b-5p													rno-miR-485-3p
		rno-miR-362-5p		rno-miR-378b		rno-miR-466c-3p													rno-miR-485-5p
		rno-miR-363-3p		rno-miR-379-3p		rno-miR-471-3p													rno-miR-487b-3p
		rno-miR-363-5p		rno-miR-379-5p		rno-miR-471-5p													rno-miR-487b-5p
		rno-miR-365-3p		rno-miR-380-3p		rno-miR-484													rno-miR-488-3p
		rno-miR-365-5p		rno-miR-381-3p		rno-miR-485-3p													rno-miR-489-3p
		rno-miR-369-3p		rno-miR-382-3p		rno-miR-487b-5p													rno-miR-489-5p
		rno-miR-369-5p		rno-miR-383-3p		rno-miR-488-3p													rno-miR-490-3p
		rno-miR-370-3p		rno-miR-383-5p		rno-miR-488-5p													rno-miR-490-5p
		rno-miR-374-3p		rno-miR-384-3p		rno-miR-489-3p													rno-miR-493-3p
		rno-miR-374-5p		rno-miR-384-5p		rno-miR-489-5p													rno-miR-493-5p
		rno-miR-375-3p		rno-miR-409a-5p		rno-miR-490-3p													rno-miR-494-3p
		rno-miR-375-5p		rno-miR-410-3p		rno-miR-490-5p													rno-miR-495
		rno-miR-376c-3p		rno-miR-421-3p		rno-miR-493-3p													rno-miR-496-3p
		rno-miR-376c-5p		rno-miR-421-5p		rno-miR-493-5p													rno-miR-497-3p
		rno-miR-377-3p		rno-miR-423-3p		rno-miR-494-5p													rno-miR-497-5p
		rno-miR-377-5p		rno-miR-423-5p		rno-miR-496-5p													rno-miR-500-3p
		rno-miR-378a-3p		rno-miR-425-3p		rno-miR-497-3p													rno-miR-500-5p
		rno-miR-378a-5p		rno-miR-425-5p		rno-miR-499-3p													rno-miR-501-3p
		rno-miR-378b		rno-miR-429		rno-miR-499-5p													rno-miR-501-5p
		rno-miR-379-3p		rno-miR-433-3p		rno-miR-500-5p													rno-miR-503-3p
		rno-miR-379-5p		rno-miR-433-5p		rno-miR-501-5p													rno-miR-504
		rno-miR-380-3p		rno-miR-434-3p		rno-miR-505-3p													rno-miR-505-3p
		rno-miR-380-5p		rno-miR-434-5p		rno-miR-505-5p													rno-miR-505-5p
		rno-miR-381-3p		rno-miR-448-3p		rno-miR-509-3p													rno-miR-509-3p
		rno-miR-381-5p		rno-miR-448-5p		rno-miR-509-5p													rno-miR-509-5p
		rno-miR-382-5p		rno-miR-449a-3p		rno-miR-511-3p													rno-miR-532-3p
		rno-miR-383-5p		rno-miR-449a-5p		rno-miR-511-5p													rno-miR-532-5p
		rno-miR-384-3p		rno-miR-449c-3p		rno-miR-539-3p													rno-miR-539-3p
		rno-miR-409a-3p		rno-miR-449c-5p		rno-miR-539-5p													rno-miR-539-5p
		rno-miR-410-5p		rno-miR-450a-3p		rno-miR-540-3p													rno-miR-540-3p
		rno-miR-411-3p		rno-miR-450a-5p		rno-miR-540-5p													rno-miR-540-5p
		rno-miR-412-3p		rno-miR-451-3p		rno-miR-541-3p													rno-miR-541-3p
		rno-miR-421-3p		rno-miR-451-5p		rno-miR-543-3p													rno-miR-541-5p
		rno-miR-421-5p		rno-miR-455-3p		rno-miR-544-3p													rno-miR-542-5p
		rno-miR-423-3p		rno-miR-455-5p		rno-miR-544-5p													rno-miR-543-3p
		rno-miR-423-5p		rno-miR-463-3p		rno-miR-547-3p													rno-miR-543-5p
		rno-miR-425-3p		rno-miR-463-5p		rno-miR-547-5p													rno-miR-544-3p
		rno-miR-425-5p		rno-miR-465-3p		rno-miR-551b-3p													rno-miR-547-3p
		rno-miR-429		rno-miR-465-5p		rno-miR-551b-5p													rno-miR-551b-3p
		rno-miR-431		rno-miR-466b-1-3p		rno-miR-582-3p													rno-miR-551b-5p
		rno-miR-433-3p		rno-miR-466b-2-3p		rno-miR-582-5p													rno-miR-582-3p
		rno-miR-433-5p		rno-miR-466b-5p		rno-miR-598-5p													rno-miR-582-5p
		rno-miR-434-3p		rno-miR-466c-3p		rno-miR-6216													rno-miR-592
		rno-miR-434-5p		rno-miR-466c-5p		rno-miR-6314													rno-miR-598-3p
		rno-miR-448-3p		rno-miR-471-3p		rno-miR-6315													rno-miR-6215
		rno-miR-448-5p		rno-miR-471-5p		rno-miR-6316													rno-miR-6216
		rno-miR-449a-3p		rno-miR-483-3p		rno-miR-6317													rno-miR-6315
		rno-miR-449a-5p		rno-miR-483-5p		rno-miR-6319													rno-miR-6319
		rno-miR-449c-3p		rno-miR-484		rno-miR-6320													rno-miR-6324
		rno-miR-449c-5p		rno-miR-485-3p		rno-miR-6321													rno-miR-6325
		rno-miR-450a-3p		rno-miR-485-5p		rno-miR-6323													rno-miR-6328
		rno-miR-450a-5p		rno-miR-487b-3p		rno-miR-6325													rno-miR-6329
		rno-miR-451-3p		rno-miR-488-3p		rno-miR-6326													rno-miR-6331
		rno-miR-451-5p		rno-miR-489-3p		rno-miR-6328													rno-miR-652-3p
		rno-miR-455-3p		rno-miR-489-5p		rno-miR-6332													rno-miR-652-5p
		rno-miR-455-5p		rno-miR-490-5p		rno-miR-6333													rno-miR-653-3p
		rno-miR-463-3p		rno-miR-493-3p		rno-miR-6334													rno-miR-653-5p
		rno-miR-463-5p		rno-miR-494-3p		rno-miR-652-5p													rno-miR-664-3p
		rno-miR-465-3p		rno-miR-494-5p		rno-miR-653-3p													rno-miR-665
		rno-miR-465-5p		rno-miR-495		rno-miR-653-5p													rno-miR-666-3p
		rno-miR-466b-1-3p		rno-miR-496-3p		rno-miR-664-1-5p													rno-miR-666-5p
		rno-miR-466b-2-3p		rno-miR-496-5p		rno-miR-664-2-5p													rno-miR-667-3p
		rno-miR-466b-5p		rno-miR-497-3p		rno-miR-664-3p													rno-miR-667-5p
		rno-miR-466c-3p		rno-miR-497-5p		rno-miR-665													rno-miR-668
		rno-miR-466c-5p		rno-miR-499-3p		rno-miR-666-5p													rno-miR-671
		rno-miR-471-3p		rno-miR-499-5p		rno-miR-667-5p													rno-miR-672-3p
		rno-miR-471-5p		rno-miR-500-3p		rno-miR-668													rno-miR-673-3p
		rno-miR-484		rno-miR-500-5p		rno-miR-671													rno-miR-673-5p
		rno-miR-485-3p		rno-miR-501-3p		rno-miR-672-3p													rno-miR-674-3p
		rno-miR-485-5p		rno-miR-501-5p		rno-miR-672-5p													rno-miR-674-5p
		rno-miR-488-3p		rno-miR-503-3p		rno-miR-673-3p													rno-miR-675-3p
		rno-miR-489-5p		rno-miR-503-5p		rno-miR-674-5p													rno-miR-702-5p
		rno-miR-493-3p		rno-miR-505-3p		rno-miR-675-5p													rno-miR-708-3p
		rno-miR-493-5p		rno-miR-505-5p		rno-miR-679													rno-miR-708-5p
		rno-miR-494-3p		rno-miR-509-3p		rno-miR-702-3p													rno-miR-741-3p
		rno-miR-494-5p		rno-miR-509-5p		rno-miR-708-3p													rno-miR-743b-3p
		rno-miR-495		rno-miR-511-3p		rno-miR-742-3p													rno-miR-758-3p
		rno-miR-496-3p		rno-miR-511-5p		rno-miR-742-5p													rno-miR-760-3p
		rno-miR-496-5p		rno-miR-532-3p		rno-miR-743a-3p													rno-miR-764-3p
		rno-miR-497-3p		rno-miR-532-5p		rno-miR-743a-5p													rno-miR-764-5p
		rno-miR-497-5p		rno-miR-539-3p		rno-miR-743b-5p													rno-miR-770-5p
		rno-miR-499-3p		rno-miR-539-5p		rno-miR-758-3p													rno-miR-7a-2-3p
		rno-miR-499-5p		rno-miR-541-3p		rno-miR-758-5p													rno-miR-7b
		rno-miR-500-3p		rno-miR-542-3p		rno-miR-760-5p													rno-miR-802-3p
		rno-miR-500-5p		rno-miR-542-5p		rno-miR-761													rno-miR-802-5p
		rno-miR-501-3p		rno-miR-543-5p		rno-miR-764-3p													rno-miR-871-5p
		rno-miR-501-5p		rno-miR-544-3p		rno-miR-764-5p													rno-miR-872-3p
		rno-miR-503-3p		rno-miR-544-5p		rno-miR-770-3p													rno-miR-872-5p
		rno-miR-503-5p		rno-miR-547-3p		rno-miR-770-5p													rno-miR-873-3p
		rno-miR-504		rno-miR-547-5p		rno-miR-7a-1-3p													rno-miR-873-5p
		rno-miR-505-3p		rno-miR-551b-3p		rno-miR-7a-2-3p													rno-miR-874-3p
		rno-miR-505-5p		rno-miR-582-3p		rno-miR-7a-5p													rno-miR-877
		rno-miR-509-3p		rno-miR-592		rno-miR-7b													rno-miR-879-3p
		rno-miR-509-5p		rno-miR-598-5p		rno-miR-802-3p													rno-miR-879-5p
		rno-miR-511-3p		rno-miR-615		rno-miR-802-5p													rno-miR-92a-1-5p
		rno-miR-511-5p		rno-miR-6215		rno-miR-871-3p													rno-miR-92a-3p
		rno-miR-532-3p		rno-miR-6216		rno-miR-871-5p													rno-miR-92b-3p
		rno-miR-532-5p		rno-miR-6314		rno-miR-872-3p													rno-miR-92b-5p
		rno-miR-540-5p		rno-miR-6315		rno-miR-873-3p													rno-miR-93-3p
		rno-miR-541-3p		rno-miR-6316		rno-miR-873-5p													rno-miR-93-5p
		rno-miR-542-3p		rno-miR-6317		rno-miR-874-5p													rno-miR-935
		rno-miR-542-5p		rno-miR-6318		rno-miR-875													rno-miR-96-5p
		rno-miR-543-3p		rno-miR-6319		rno-miR-876													rno-miR-98-5p
		rno-miR-544-3p		rno-miR-6320		rno-miR-877													rno-miR-99a-3p
		rno-miR-544-5p		rno-miR-6323		rno-miR-878													rno-miR-99a-5p
		rno-miR-547-3p		rno-miR-6324		rno-miR-879-3p													rno-miR-99b-3p
		rno-miR-547-5p		rno-miR-6325		rno-miR-880-3p													rno-miR-99b-5p
		rno-miR-582-5p		rno-miR-6326		rno-miR-881-3p													rno-miR-9a-3p
		rno-miR-592		rno-miR-6328		rno-miR-881-5p													rno-miR-9a-5p
		rno-miR-598-5p		rno-miR-6329		rno-miR-883-3p
		rno-miR-615		rno-miR-6330		rno-miR-883-5p
		rno-miR-6215		rno-miR-6331		rno-miR-92a-1-5p
		rno-miR-6216		rno-miR-6332		rno-miR-93-3p
		rno-miR-6314		rno-miR-6333		rno-miR-935
		rno-miR-6315		rno-miR-6334		rno-miR-96-5p
		rno-miR-6316		rno-miR-652-3p		rno-miR-98-3p
		rno-miR-6317		rno-miR-652-5p		rno-miR-98-5p
		rno-miR-6318		rno-miR-653-3p		rno-miR-99a-3p
		rno-miR-6319		rno-miR-653-5p		rno-miR-99a-5p
		rno-miR-6320		rno-miR-664-1-5p		rno-miR-99b-5p
		rno-miR-6323		rno-miR-664-3p		rno-miR-9a-3p
		rno-miR-6324		rno-miR-665		rno-miR-9a-5p
		rno-miR-6325		rno-miR-666-5p		rno-miR-9b-3p
		rno-miR-6326		rno-miR-667-3p		rno-miR-9b-5p
		rno-miR-6328		rno-miR-668
		rno-miR-6329		rno-miR-671
		rno-miR-6330		rno-miR-672-5p
		rno-miR-6331		rno-miR-673-3p
		rno-miR-6332		rno-miR-674-3p
		rno-miR-6333		rno-miR-674-5p
		rno-miR-6334		rno-miR-675-3p
		rno-miR-652-3p		rno-miR-675-5p
		rno-miR-652-5p		rno-miR-679
		rno-miR-664-1-5p		rno-miR-702-5p
		rno-miR-665		rno-miR-708-3p
		rno-miR-666-3p		rno-miR-708-5p
		rno-miR-666-5p		rno-miR-741-3p
		rno-miR-667-3p		rno-miR-742-3p
		rno-miR-671		rno-miR-742-5p
		rno-miR-672-3p		rno-miR-743a-3p
		rno-miR-672-5p		rno-miR-743a-5p
		rno-miR-673-5p		rno-miR-743b-3p
		rno-miR-674-3p		rno-miR-743b-5p
		rno-miR-674-5p		rno-miR-758-5p
		rno-miR-675-3p		rno-miR-760-5p
		rno-miR-675-5p		rno-miR-761
		rno-miR-679		rno-miR-770-3p
		rno-miR-702-3p		rno-miR-770-5p
		rno-miR-702-5p		rno-miR-7a-2-3p
		rno-miR-741-3p		rno-miR-7b
		rno-miR-742-3p		rno-miR-802-3p
		rno-miR-742-5p		rno-miR-802-5p
		rno-miR-743a-3p		rno-miR-871-3p
		rno-miR-743a-5p		rno-miR-871-5p
		rno-miR-743b-5p		rno-miR-872-3p
		rno-miR-758-3p		rno-miR-872-5p
		rno-miR-758-5p		rno-miR-873-3p
		rno-miR-760-5p		rno-miR-873-5p
		rno-miR-761		rno-miR-875
		rno-miR-764-3p		rno-miR-876
		rno-miR-764-5p		rno-miR-877
		rno-miR-770-5p		rno-miR-878
		rno-miR-7a-1-3p		rno-miR-879-5p
		rno-miR-7a-2-3p		rno-miR-880-3p
		rno-miR-7b		rno-miR-881-3p
		rno-miR-802-3p		rno-miR-881-5p
		rno-miR-802-5p		rno-miR-883-3p
		rno-miR-871-3p		rno-miR-883-5p
		rno-miR-871-5p		rno-miR-92a-1-5p
		rno-miR-872-3p		rno-miR-92a-3p
		rno-miR-872-5p		rno-miR-92b-3p
		rno-miR-873-3p		rno-miR-93-3p
		rno-miR-874-3p		rno-miR-93-5p
		rno-miR-874-5p		rno-miR-935
		rno-miR-875		rno-miR-96-3p
		rno-miR-876		rno-miR-96-5p
		rno-miR-877		rno-miR-98-3p
		rno-miR-878		rno-miR-98-5p
		rno-miR-879-5p		rno-miR-99a-3p
		rno-miR-880-3p		rno-miR-99a-5p
		rno-miR-881-3p		rno-miR-99b-3p
		rno-miR-881-5p		rno-miR-9a-3p
		rno-miR-883-3p		rno-miR-9a-5p
		rno-miR-883-5p		rno-miR-9b-3p
		rno-miR-92a-1-5p		rno-miR-9b-5p
		rno-miR-92a-3p
		rno-miR-92b-3p
		rno-miR-93-3p
		rno-miR-93-5p
		rno-miR-96-3p
		rno-miR-96-5p
		rno-miR-98-5p
		rno-miR-99a-3p
		rno-miR-99a-5p
		rno-miR-99b-3p
		rno-miR-9a-3p
		rno-miR-9b-3p
		rno-miR-9b-5p
