# Supplementary material for: The Rat microRNA body atlas; Evaluation of the microRNA content of rat organs through deep sequencing and characterization of pancreas enriched miRNAs as biomarkers of pancreatic toxicity in the rat and dog
Source: BMC Genomics. 2016 Aug 30;17(1):694. doi: 10.1186/s12864-016-2956-z (PMC5006322; doi:10.1186/s12864-016-2956-z)
Supplement: Additional file 7: Table S4. — Tissue Enriched miRNAs identified by Maastricht University. Tissue enriched miRNAs identified by Maastricht University are listed under the organ in which they are most abundantly expressed. (XLSX 18 kb) [file 12864_2016_2956_MOESM7_ESM.xlsx]

## Sheet: Sheet1
miRNA	Tissue
rno-mir-101b_5p	Liver
rno-mir-106b_3p	WholeBlood
rno-mir-122_3p	Liver
rno-mir-122_5p	Liver
rno-mir-124-1_3p	Cerebellum
rno-mir-124-2_3p	Cerebellum
rno-mir-124-3_3p	Cerebellum
rno-mir-129-1_3p	Cerebellum
rno-mir-132_3p	Cerebrum
rno-mir-132_5p	Cerebrum
rno-mir-133b_5p	Soleus
rno-mir-138-1_3p	Uk
rno-mir-141_3p	Pancreas
rno-mir-144_3p	WholeBlood
rno-mir-144_5p	WholeBlood
rno-mir-17-1_5p	WholeBlood
rno-mir-17-2_5p	WholeBlood
rno-mir-183_5p	Uk
rno-mir-18a_3p	WholeBlood
rno-mir-196c_3p	Ileum
rno-mir-196c_5p	Ileum
rno-mir-201_3p	Testicle
rno-mir-201_5p	Testicle
rno-mir-202_3p	Testicle
rno-mir-202_5p	Testicle
rno-mir-205_3p	StomNG
rno-mir-205_5p	StomNG
rno-mir-206_3p	Soleus
rno-mir-208a_3p	Heart
rno-mir-208a_5p	Heart
rno-mir-208b_3p	Soleus
rno-mir-208b_5p	Soleus
rno-mir-212_3p	Cerebrum
rno-mir-212_5p	Cerebrum
rno-mir-215_5p	Jejunum
rno-mir-216a_3p	Pancreas
rno-mir-216a_5p	Pancreas
rno-mir-216b_3p	Pancreas
rno-mir-216b_5p	Pancreas
rno-mir-217_3p	Pancreas
rno-mir-217_5p	Pancreas
rno-mir-219a-2_3p	Brainstem
rno-mir-219b_5p	Brainstem
rno-mir-25_3p	WholeBlood
rno-mir-25_5p	WholeBlood
rno-mir-296_3p	Testicle
rno-mir-296_5p	Testicle
rno-mir-34b_3p	Testicle
rno-mir-34b_5p	Testicle
rno-mir-34c_3p	Testicle
rno-mir-34c_5p	Testicle
rno-mir-351_5p	Adrenal
rno-mir-3546_3p	Heart
rno-mir-3546_5p	Heart
rno-mir-3551_5p	Testicle
rno-mir-3552_5p	Brainstem
rno-mir-3553_3p	Uk
rno-mir-3580_3p	Testicle
rno-mir-3580_5p	Testicle
rno-mir-3585_3p	Testicle
rno-mir-3585_5p	Testicle
rno-mir-3591_3p	Liver
rno-mir-3591_5p	Liver
rno-mir-431_5p	Adrenal
rno-mir-448_5p	Brainstem
rno-mir-449a_3p	Testicle
rno-mir-449a_5p	Testicle
rno-mir-449c_5p	Testicle
rno-mir-451_3p	WholeBlood
rno-mir-451_5p	WholeBlood
rno-mir-463_3p	Testicle
rno-mir-463_5p	Testicle
rno-mir-465_3p	Testicle
rno-mir-465_5p	Testicle
rno-mir-471_3p	Testicle
rno-mir-471_5p	Testicle
rno-mir-483_3p	Biceps
rno-mir-483_5p	Biceps
rno-mir-509_3p	Testicle
rno-mir-509_5p	Testicle
rno-mir-547_3p	Testicle
rno-mir-547_5p	Testicle
rno-mir-6314_5p	Heart
rno-mir-672_5p	Pancreas
rno-mir-675_3p	Biceps
rno-mir-741_3p	Testicle
rno-mir-742_3p	Testicle
rno-mir-742_5p	Testicle
rno-mir-743a_3p	Testicle
rno-mir-743a_5p	Testicle
rno-mir-743b_3p	Testicle
rno-mir-743b_5p	Testicle
rno-mir-764_3p	Brainstem
rno-mir-871_3p	Testicle
rno-mir-871_5p	Testicle
rno-mir-878_3p	Testicle
rno-mir-878_5p	Testicle
rno-mir-880_3p	Testicle
rno-mir-881_3p	Testicle
rno-mir-881_5p	Testicle
rno-mir-883_3p	Testicle
rno-mir-883_5p	Testicle
rno-mir-92a-1_3p	WholeBlood
rno-mir-92a-2_3p	WholeBlood
rno-mir-101b_3p	Liver
rno-mir-101b_5p	Liver
rno-mir-106b_3p	WholeBlood
rno-mir-1193_3p	Adrenal
rno-mir-122_3p	Liver
rno-mir-1224_5p	Brain
rno-mir-122_5p	Liver
rno-mir-124-1_3p	Brain
rno-mir-124-1_5p	Brain
rno-mir-124-2_3p	Brain
rno-mir-124-2_5p	Brain
rno-mir-124-3_3p	Brain
rno-mir-124-3_5p	Brain
rno-mir-1249_3p	Brain
rno-mir-127_3p	Brain
rno-mir-127_5p	Brain
rno-mir-128-1_3p	Brain
rno-mir-128-1_5p	Brain
rno-mir-128-2_3p	Brain
rno-mir-128-2_5p	Brain
rno-mir-129-1_3p	Brain
rno-mir-129-1_5p	Brain
rno-mir-129-2_3p	Brain
rno-mir-129-2_5p	Brain
rno-mir-1298_3p	Brain
rno-mir-1298_5p	Brain
rno-mir-1306_3p	WholeBlood
rno-mir-130b_3p	Intestin
rno-mir-130b_5p	Intestin
rno-mir-132_3p	Brain
rno-mir-132_5p	Brain
rno-mir-133a_3p	Muscle
rno-mir-133a_5p	Muscle
rno-mir-133b_3p	Muscle
rno-mir-133b_5p	Muscle
rno-mir-133c_3p	Muscle
rno-mir-133c_5p	Muscle
rno-mir-134_3p	Brain
rno-mir-135a_3p	Brain
rno-mir-135a_5p	Brain
rno-mir-135b_5p	Brain
rno-mir-136_3p	Brain
rno-mir-137_3p	Brain
rno-mir-138-1_3p	Uk
rno-mir-138-1_5p	Brain
rno-mir-138-2_5p	Brain
rno-mir-1_3p	Muscle
rno-mir-141_3p	Pancreas
rno-mir-141_5p	Intestin
rno-mir-143_3p	Stomach
rno-mir-144_3p	WholeBlood
rno-mir-144_5p	WholeBlood
rno-mir-145_5p	Stomach
rno-mir-147_3p	Intestin
rno-mir-147_5p	Intestin
rno-mir-153_3p	Brain
rno-mir-153_5p	Brain
rno-mir-15b_5p	WholeBlood
rno-mir-17-1_5p	WholeBlood
rno-mir-17-2_5p	WholeBlood
rno-mir-181a-1_3p	Brain
rno-mir-181a-1_5p	Brain
rno-mir-181a-2_5p	Brain
rno-mir-181b-1_3p	Brain
rno-mir-183_5p	Uk
rno-mir-187_3p	Brain
rno-mir-18a_3p	WholeBlood
rno-mir-1912_3p	Brain
rno-mir-192_3p	Intestin
rno-mir-192_5p	Intestin
rno-mir-194-1_3p	Intestin
rno-mir-194-1_5p	Intestin
rno-mir-194-2_3p	Intestin
rno-mir-194-2_5p	Intestin
rno-mir-196a_3p	Muscle
rno-mir-196a_5p	Muscle
rno-mir-196c_3p	Intestin
rno-mir-196c_5p	Intestin
rno-mir-200a_5p	Intestin
rno-mir-200b_3p	Intestin
rno-mir-200b_5p	Intestin
rno-mir-200c_5p	Intestin
rno-mir-201_3p	Testicle
rno-mir-201_5p	Testicle
rno-mir-202_3p	Testicle
rno-mir-202_5p	Testicle
rno-mir-203a_5p	Liver
rno-mir-203b_3p	Liver
rno-mir-204_3p	Brain
rno-mir-204_5p	Brain
rno-mir-205_3p	Stomach
rno-mir-205_5p	Stomach
rno-mir-206_3p	Muscle
rno-mir-208a_3p	Heart
rno-mir-208a_5p	Heart
rno-mir-208b_3p	Muscle
rno-mir-208b_5p	Muscle
rno-mir-20a_5p	WholeBlood
rno-mir-20b_5p	Uk
rno-mir-212_3p	Brain
rno-mir-212_5p	Brain
rno-mir-215_3p	Intestin
rno-mir-215_5p	Intestin
rno-mir-216a_3p	Pancreas
rno-mir-216a_5p	Pancreas
rno-mir-216b_3p	Pancreas
rno-mir-216b_5p	Pancreas
rno-mir-217_3p	Pancreas
rno-mir-217_5p	Pancreas
rno-mir-218a-1_3p	Brain
rno-mir-218a-1_5p	Brain
rno-mir-218a-2_3p	Brain
rno-mir-218a-2_5p	Brain
rno-mir-218b_3p	Brain
rno-mir-218b_5p	Brain
rno-mir-219a-1_5p	Brain
rno-mir-219a-2_3p	Brain
rno-mir-219a-2_5p	Brain
rno-mir-219b_3p	Brain
rno-mir-219b_5p	Brain
rno-mir-221_5p	Brain
rno-mir-222_3p	Brain
rno-mir-25_3p	WholeBlood
rno-mir-25_5p	WholeBlood
rno-mir-296_3p	Testicle
rno-mir-296_5p	Testicle
rno-mir-29b-2_5p	Brain
rno-mir-300_3p	Brain
rno-mir-300_5p	Brain
rno-mir-3065_3p	Brain
rno-mir-3065_5p	Brain
rno-mir-3085_3p	Brain
rno-mir-3085_5p	Brain
rno-mir-3099_3p	Brain
rno-mir-323_3p	Brain
rno-mir-323_5p	Brain
rno-mir-325_3p	Brain
rno-mir-325_5p	Brain
rno-mir-326_3p	Brain
rno-mir-328a_3p	Brain
rno-mir-329_3p	Brain
rno-mir-329_5p	Brain
rno-mir-330_3p	Brain
rno-mir-330_5p	Brain
rno-mir-338_3p	Brain
rno-mir-338_5p	Brain
rno-mir-341_3p	Brain
rno-mir-341_5p	Brain
rno-mir-344a-1_3p	Brain
rno-mir-344a-2_3p	Brain
rno-mir-344b-1_3p	Brain
rno-mir-344b-2_3p	Brain
rno-mir-344g_3p	Brain
rno-mir-346_5p	Brain
rno-mir-34b_3p	Testicle
rno-mir-34b_5p	Testicle
rno-mir-34c_3p	Testicle
rno-mir-34c_5p	Testicle
rno-mir-351_5p	Adrenal
rno-mir-3543_5p	Brain
rno-mir-3546_3p	Heart
rno-mir-3546_5p	Heart
rno-mir-3547_3p	Brain
rno-mir-3548_3p	Intestin
rno-mir-3551_5p	Testicle
rno-mir-3552_5p	Brain
rno-mir-3553_3p	Uk
rno-mir-3570_3p	Brain
rno-mir-3570_5p	Brain
rno-mir-3571_5p	Muscle
rno-mir-3575_3p	Intestin
rno-mir-3576_3p	Brain
rno-mir-3576_5p	Brain
rno-mir-3578_3p	Brain
rno-mir-3578_5p	Brain
rno-mir-3579_3p	Brain
rno-mir-3579_5p	Brain
rno-mir-3580_3p	Testicle
rno-mir-3580_5p	Testicle
rno-mir-3585_3p	Testicle
rno-mir-3585_5p	Testicle
rno-mir-3591_3p	Liver
rno-mir-3591_5p	Liver
rno-mir-3592_3p	Brain
rno-mir-3595_3p	Brain
rno-mir-3595_5p	Brain
rno-mir-369_3p	Brain
rno-mir-369_5p	Brain
rno-mir-370_3p	Brain
rno-mir-370_5p	Brain
rno-mir-375_3p	Pancreas
rno-mir-376a_3p	Brain
rno-mir-376a_5p	Brain
rno-mir-376b_5p	Brain
rno-mir-378b_5p	Muscle
rno-mir-380_3p	Brain
rno-mir-380_5p	Brain
rno-mir-382_5p	Brain
rno-mir-383_5p	Brain
rno-mir-384_3p	Brain
rno-mir-384_5p	Brain
rno-mir-409a_5p	Brain
rno-mir-409b_3p	Brain
rno-mir-410_3p	Brain
rno-mir-412_5p	Brain
rno-mir-429_3p	Intestin
rno-mir-429_5p	Intestin
rno-mir-431_3p	Brain
rno-mir-431_5p	Adrenal
rno-mir-433_3p	Brain
rno-mir-433_5p	Brain
rno-mir-434_3p	Brain
rno-mir-434_5p	Brain
rno-mir-448_3p	Brain
rno-mir-448_5p	Brain
rno-mir-449a_3p	Testicle
rno-mir-449a_5p	Testicle
rno-mir-449c_5p	Testicle
rno-mir-451_3p	WholeBlood
rno-mir-451_5p	WholeBlood
rno-mir-463_3p	Testicle
rno-mir-463_5p	Testicle
rno-mir-465_3p	Testicle
rno-mir-465_5p	Testicle
rno-mir-471_3p	Testicle
rno-mir-471_5p	Testicle
rno-mir-483_3p	Muscle
rno-mir-483_5p	Muscle
rno-mir-485_3p	Brain
rno-mir-485_5p	Brain
rno-mir-487b_3p	Brain
rno-mir-488_3p	Brain
rno-mir-489_3p	Muscle
rno-mir-494_3p	Adrenal
rno-mir-495_3p	Brain
rno-mir-496_3p	Brain
rno-mir-509_3p	Testicle
rno-mir-509_5p	Testicle
rno-mir-539_3p	Brain
rno-mir-539_5p	Brain
rno-mir-543_3p	Brain
rno-mir-543_5p	Brain
rno-mir-547_3p	Testicle
rno-mir-547_5p	Testicle
rno-mir-551b_3p	Brain
rno-mir-592_5p	Brain
rno-mir-598_3p	Brain
rno-mir-6314_5p	Heart
rno-mir-6331_3p	Brain
rno-mir-6331_5p	Brain
rno-mir-653_3p	Muscle
rno-mir-653_5p	Muscle
rno-mir-665_3p	Brain
rno-mir-666_3p	Brain
rno-mir-666_5p	Brain
rno-mir-667_3p	Brain
rno-mir-668_3p	Brain
rno-mir-672_5p	Pancreas
rno-mir-675_3p	Muscle
rno-mir-702_3p	Brain
rno-mir-708_3p	Brain
rno-mir-741_3p	Testicle
rno-mir-742_3p	Testicle
rno-mir-742_5p	Testicle
rno-mir-743a_3p	Testicle
rno-mir-743a_5p	Testicle
rno-mir-743b_3p	Testicle
rno-mir-743b_5p	Testicle
rno-mir-758_3p	Brain
rno-mir-760_3p	Brain
rno-mir-764_3p	Brain
rno-mir-764_5p	Brain
rno-mir-770_3p	Brain
rno-mir-770_5p	Brain
rno-mir-7a-2_3p	Brain
rno-mir-7b_3p	Brain
rno-mir-7b_5p	Brain
rno-mir-871_3p	Testicle
rno-mir-871_5p	Testicle
rno-mir-873_3p	Brain
rno-mir-873_5p	Brain
rno-mir-874_3p	Brain
rno-mir-877_3p	Brain
rno-mir-878_3p	Testicle
rno-mir-878_5p	Testicle
rno-mir-879_3p	Brain
rno-mir-879_5p	Brain
rno-mir-880_3p	Testicle
rno-mir-881_3p	Testicle
rno-mir-881_5p	Testicle
rno-mir-883_3p	Testicle
rno-mir-883_5p	Testicle
rno-mir-92a-1_3p	WholeBlood
rno-mir-92a-2_3p	WholeBlood
rno-mir-92b_3p	Brain
rno-mir-935_3p	Brain
rno-mir-9a-1_3p	Brain
rno-mir-9a-1_5p	Brain
rno-mir-9a-2_3p	Brain
rno-mir-9a-2_5p	Brain
rno-mir-9a-3_3p	Brain
rno-mir-9a-3_5p	Brain
rno-mir-9b-1_3p	Brain
rno-mir-9b-1_5p	Brain
rno-mir-9b-2_3p	Brain
rno-mir-9b-2_5p	Brain
rno-mir-9b-3_3p	Brain
rno-mir-9b-3_5p	Brain
rno-mir-122_3p	Liver
rno-mir-122_5p	Liver
rno-mir-144_5p	WholeBlood
rno-mir-208a_3p	Heart
rno-mir-34b_5p	Testicle
rno-mir-34c_5p	Testicle
rno-mir-3546_5p	Heart
rno-mir-3580_3p	Testicle
rno-mir-3580_5p	Testicle
rno-mir-3591_3p	Liver
rno-mir-3591_5p	Liver
rno-mir-449a_5p	Testicle
rno-mir-451_3p	WholeBlood
rno-mir-463_3p	Testicle
rno-mir-463_5p	Testicle
rno-mir-465_3p	Testicle
rno-mir-465_5p	Testicle
rno-mir-471_3p	Testicle
rno-mir-471_5p	Testicle
rno-mir-6314_5p	Heart
rno-mir-741_3p	Testicle
rno-mir-742_3p	Testicle
rno-mir-742_5p	Testicle
rno-mir-743a_3p	Testicle
rno-mir-743a_5p	Testicle
rno-mir-743b_3p	Testicle
rno-mir-743b_5p	Testicle
rno-mir-871_3p	Testicle
rno-mir-871_5p	Testicle
rno-mir-878_3p	Testicle
rno-mir-878_5p	Testicle
rno-mir-880_3p	Testicle
rno-mir-881_3p	Testicle
rno-mir-881_5p	Testicle
rno-mir-883_3p	Testicle
rno-mir-883_5p	Testicle
							355
