# Supplementary material for: The Rat microRNA body atlas; Evaluation of the microRNA content of rat organs through deep sequencing and characterization of pancreas enriched miRNAs as biomarkers of pancreatic toxicity in the rat and dog
Source: BMC Genomics. 2016 Aug 30;17(1):694. doi: 10.1186/s12864-016-2956-z (PMC5006322; doi:10.1186/s12864-016-2956-z)
Supplement: Additional file 8: Table S5. — MiRNAs tested in qPCR validation. Tissue enriched miRNAs and their sequences are displayed. MiRNA abundance was measured through qPCR in order to correlate their tissue enrichment status to deep sequencing results. (XLSX 15 kb) [file 12864_2016_2956_MOESM8_ESM.xlsx]

## Sheet: Sheet 1
miRNA	Sequence 5'-3'
miR-122-5p	TGGAGTGTGACAATGGTGTTTGT
miR-148b-3p	TCAGTGCATCACAGAACTTTGTTT
miR-152-3p	TCAGTGCATGACAGAACTTGGGA
miR-200c-3p	TAATACTGCCGGGTAATGATGGA
miR-208b-3p	ATAAGACGAACAAAAGGTTTGT
miR-1-3p	TGGAATGTAAAGAAGTGTGTAT
miR-101b-5p	TCGGTTATCATGGTACCGATGC
miR-101c	TACAGTACTGTGATAACTGATC
miR-124-3p	TAAGGCACGCGGTGAATGCC
miR-124-5p	CGTGTTCACAGCGGACCTTGAT
miR-133a-3p	TTGGTCCCCTTCAACCAGCTGT
miR-133a-5p	AGCTGGTAAAATGGAACCAAAT
miR-133b-3p	TTTGGTCCCCTTCAACCAGCTA
miR-148a-3p	TCAGTGCACTACAGAACTTA
miR-181a-1-3p	ACCATCGACCGTTGATTGTACC
miR-181b-5p	AACATTCATTGCTGTCGGTGGG
miR-192-5p	CTGACCTATGAATTGACAGCC
miR-193a-3p	AACTGGCCTACAAAGTCCCAGT
miR-193a-5p	TGGGTCTTTGCGGGCAAGATGA
miR-194-5p	TGTAACAGCAACTCCATGTGGA
miR-196c-5p	TAGGTAGTTTCGTGTTGTTGGG
miR-206-3p	TGGAATGTAAGGAAGTGTGTGG
miR-206-5p	ACATGCTTCTTTATATCCTCATA
miR-208a-3p	ATAAGACGAGCAAAAAGCTTGT
miR-215	ATGACCTATGATTTGACAGACA
miR-216b-3p	CACACTTACTTGTAGAGATTCT
miR-217-3p	CATCAGTTCCTAATGCATTGCC
miR-217-5p	TACTGCATCAGGAACTGACTGGA
miR-218-5p	TTGTGCTTGATCTAACCATGTGGAT
miR-300-3p	TATGCAAGGGCAAGCTCTCTTC
miR-31a-3p	TGCTATGCCAACATATTGCCATC
miR-31a-5p	AGGCAAGATGCTGGCATAGCTG
miR-323-3p	CACATTACACGGTCGACCTCT
miR-3559-3p	ATGTAGTACTGAGTCTGTCGTG
miR-375-3p	TTTGTTCGTTCGGCTCGCGTGA
miR-485-3p	CATACACGGCTCTCCTCTCTTC
miR-490-3p	CAACCTGGAGGACTCCATGCTGT
miR-499a-5p	TTAAGACTTGCAGTGATGTTT
miR-504	AGACCCTGGTCTGCACTCTGTC
miR-5100	ATCCCAGCGGTGCCTCCA
miR-9a-3p	ATAAAGCTAGATAACCGAAAGT
miR-9a-5p	TCTTTGGTTATCTAGCTGTATGA
