# Supplementary material for: The Rat microRNA body atlas; Evaluation of the microRNA content of rat organs through deep sequencing and characterization of pancreas enriched miRNAs as biomarkers of pancreatic toxicity in the rat and dog
Source: BMC Genomics. 2016 Aug 30;17(1):694. doi: 10.1186/s12864-016-2956-z (PMC5006322; doi:10.1186/s12864-016-2956-z)
Supplement: Additional file 9: Table S6. — Correlations of miRNAs to sequencing data. Correlation of tissue enriched miRNA measurements using deep sequencing and qPCR are depicted with a correlation of −1.0 being highly correlated and −0.0 representing poor correlation. (XLSX 10 kb) [file 12864_2016_2956_MOESM9_ESM.xlsx]

## Sheet: qPCR validation of miRNAs corre
	x
miR-124-5p	-0.994496
miR-133a-3p	-0.99235
miR-192-5p	-0.952821
miR-133a-5p	-0.952803
miR-323-3p	-0.945142
miR-208b-3p	-0.935417
miR-124-3p	-0.93297
miR-504	-0.931745
miR-194-5p	-0.929261
miR-485-3p	-0.924175
miR-31a-5p	-0.922067
miR-217-3p	-0.913234
miR-1-3p	-0.912938
miR-133b-3p	-0.904508
miR-148a-3p	-0.900228
miR-216b-3p	-0.89845
miR-217-5p	-0.897245
miR-206-3p	-0.893184
miR-218-5p	-0.881188
miR-375-3p	-0.869754
miR-208a-3p	-0.860097
miR-31a-3p	-0.859374
miR-181b-5p	-0.853784
miR-181a1-3p	-0.852806
miR-122-5p	-0.835231
miR-152-3p	-0.833491
miR-499a-5p	-0.812804
miR-9a-5p	-0.790422
miR-101c	-0.711065
miR-193-3p	-0.696047
miR-9a-3p	-0.69519
miR-215	-0.647332
miR-3559-3p	-0.636914
miR-300-3p	-0.588735
miR-193-5p	-0.574481
miR-200c-3p	-0.335666
miR-490-3p	-0.253294
miR-148b-3p	-0.225699
miR-5100	-0.225342
miR-196c-5p	NA
miR-206-5p	NA
