# Supplementary material for: The Rat microRNA body atlas; Evaluation of the microRNA content of rat organs through deep sequencing and characterization of pancreas enriched miRNAs as biomarkers of pancreatic toxicity in the rat and dog
Source: BMC Genomics. 2016 Aug 30;17(1):694. doi: 10.1186/s12864-016-2956-z (PMC5006322; doi:10.1186/s12864-016-2956-z)
Supplement: Additional file 15: Table S7. — P-values of rat caerulein toxicity study. Statistical analysis of miRNA and clinical chemistry biomarkers measured in the rat caerulein toxicity study are presented in this table with their associated fold changes and p-values indicated at 1 h (yellow), 4 h (green), 8 h (blue), 24 h (orange) and 48 h (gray). (XLSX 13 kb) [file 12864_2016_2956_MOESM15_ESM.xlsx]

## Sheet: Rat
Names		plot	plot.CI		Pval: 15ug/kg - 0ug/kg @ 1Hr	FC: 15ug/kg - 0ug/kg @ 1Hr		Pval: 50ug/kg - 0ug/kg @ 1Hr	FC: 50ug/kg - 0ug/kg @ 1Hr		Pval: 15ug/kg - 0ug/kg @ 4Hr	FC: 15ug/kg - 0ug/kg @ 4Hr		Pval: 50ug/kg - 0ug/kg @ 4Hr	FC: 50ug/kg - 0ug/kg @ 4Hr		Pval: 15ug/kg - 0ug/kg @ 8Hr	FC: 15ug/kg - 0ug/kg @ 8Hr		Pval: 50ug/kg - 0ug/kg @ 8Hr	FC: 50ug/kg - 0ug/kg @ 8Hr		Pval: 15ug/kg - 0ug/kg @ 24Hr	FC: 15ug/kg - 0ug/kg @ 24Hr		Pval: 50ug/kg - 0ug/kg @ 24Hr	FC: 50ug/kg - 0ug/kg @ 24Hr		Pval: 15ug/kg - 0ug/kg @ 48Hr	FC: 15ug/kg - 0ug/kg @ 48Hr		Pval: 50ug/kg - 0ug/kg @ 48Hr	FC: 50ug/kg - 0ug/kg @ 48Hr
AMY		11	22		6.5006e-06	1.79489		3.71643e-07	1.97435		7.61306e-06	1.90208		2.03609e-06	2.01719		7.84642e-11	2.60813		2.33073e-11	2.71668		0.781083	1.03297		0.718287	1.04303		0.865218	-1.02		0.841109	-1.02482
LIP		11	22		4.37308e-14	49.7038		3.06907e-14	51.784		2.4856e-09	26.6325		2.07326e-08	18.8997		1.37347e-13	43.5868		8.85431e-14	45.8292		0.727229	1.13957		0.447077	1.33115		0.936247	-1.03038		0.95995	-1.0199
miR-216a-5p		11	22		2.78513e-08	62.6265		2.86235e-09	93.6787		6.79019e-07	58.1526		0.000528209	11.8156		7.03371e-09	79.8831		1.65553e-09	103.244		0.000112461	17.0742		5.22187e-07	62.0604		0.441513	1.62945		0.135929	2.7395
miR-375		11	22		0.322857	1.4649		0.0375545	2.26491		0.000349364	4.81368		0.00670894	3.08316		0.00027144	4.49188		9.06159e-06	6.67204		0.0266915	2.45437		0.000364152	4.78462		0.468174	1.32498		0.401889	-1.40722
miR-141-3p		11	22		0.755881	1.10586		0.371854	1.33654		0.063573	1.86564		0.623565	1.17333		0.00444077	2.61395		0.000118834	3.85108		0.0390582	2.01245		0.0147267	2.31826		0.0604231	1.88082		0.582562	1.20655
miR-217-5p		11	22		0.000406392	12.7836		9.40066e-06	27.705		1.33231e-05	36.1437		0.00171633	10.4146		1.52616e-09	147.217		2.77222e-08	84.8411		5.11175e-07	84.4223		1.487e-08	224.255		0.00689079	7.15222		0.00105659	13.3263
miR-216b-5p		11	22		0.00607295	4.03015		0.000978507	5.50259		0.000487846	6.91741		0.00793817	4.03986		0.000311191	6.59983		2.57646e-05	9.58582		0.0824759	2.40344		0.0145551	3.56439		0.399299	1.51596		0.525257	1.38788
