# Supplementary material for: The Rat microRNA body atlas; Evaluation of the microRNA content of rat organs through deep sequencing and characterization of pancreas enriched miRNAs as biomarkers of pancreatic toxicity in the rat and dog
Source: BMC Genomics. 2016 Aug 30;17(1):694. doi: 10.1186/s12864-016-2956-z (PMC5006322; doi:10.1186/s12864-016-2956-z)
Supplement: Additional file 16: Table S8. — P-values of dog caerulein toxicity study. Statistical analysis of miRNA biomarkers measured in the dog caerulein toxicity study are displayed in this table with their associated p-values, Lsmean, lower confidence intervals, upper confidence intervals and t ratios indicated at 1 h (yellow), 4 h (green), 8 h (blue), 24 h (orange) and 48 h (gray) for the each dose group. (XLSX 27 kb) [file 12864_2016_2956_MOESM16_ESM.xlsx]

## Sheet: Dog
Names		plot	plot.CI	plot.add	plot.add.CI		Pval: 3ug/kg @ 1Hr	Lsmean: 3ug/kg @ 1Hr	Lower.CL: 3ug/kg @ 1Hr	Upper.Cl: 3ug/kg @ 1Hr	t.ratio: 3ug/kg @ 1Hr		Pval: 15ug/kg @ 1Hr	Lsmean: 15ug/kg @ 1Hr	Lower.CL: 15ug/kg @ 1Hr	Upper.Cl: 15ug/kg @ 1Hr	t.ratio: 15ug/kg @ 1Hr		Pval: 45ug/kg @ 1Hr	Lsmean: 45ug/kg @ 1Hr	Lower.CL: 45ug/kg @ 1Hr	Upper.Cl: 45ug/kg @ 1Hr	t.ratio: 45ug/kg @ 1Hr		Pval: 3ug/kg @ 4Hr	Lsmean: 3ug/kg @ 4Hr	Lower.CL: 3ug/kg @ 4Hr	Upper.Cl: 3ug/kg @ 4Hr	t.ratio: 3ug/kg @ 4Hr		Pval: 15ug/kg @ 4Hr	Lsmean: 15ug/kg @ 4Hr	Lower.CL: 15ug/kg @ 4Hr	Upper.Cl: 15ug/kg @ 4Hr	t.ratio: 15ug/kg @ 4Hr		Pval: 45ug/kg @ 4Hr	Lsmean: 45ug/kg @ 4Hr	Lower.CL: 45ug/kg @ 4Hr	Upper.Cl: 45ug/kg @ 4Hr	t.ratio: 45ug/kg @ 4Hr		Pval: 3ug/kg @ 8Hr	Lsmean: 3ug/kg @ 8Hr	Lower.CL: 3ug/kg @ 8Hr	Upper.Cl: 3ug/kg @ 8Hr	t.ratio: 3ug/kg @ 8Hr		Pval: 15ug/kg @ 8Hr
Amylase		11	22	33	44		0.796572	1.04868	0.618867	1.47849	0.267801		0.00188998	2.53427	1.87348	3.19506	5.9686		0.00073232	2.88906	2.22828	3.54985	7.3488		0.86712	1.03155	0.601738	1.46136	0.173564		0.00146472	2.62377	1.96298	3.28455	6.31676		0.000157861	3.61359	2.9528	4.27438	10.1674		0.733467	1.06442	0.63461	1.49423	0.354411		0.00410769
Lipase		11	22	33	44		0.124019	1.44237	0.843826	2.04092	1.74764		0.000856659	3.54295	2.62275	4.46315	7.10376		7.11086e-05	5.29301	4.37281	6.21321	11.9926		0.225853	1.33614	0.737595	1.93469	1.32796		0.0123474	2.36819	1.44799	3.28838	3.82204		2.95554e-05	6.13949	5.2193	7.05969	14.3572		0.471859	1.19247	0.593925	1.79102	0.760376		0.138294
miR-375		11	22	33	44		0.011383	2.44873	1.4423	3.45515	3.40383		0.0254199	2.89516	1.3479	4.44243	3.14857		0.000198392	6.83488	5.28762	8.38215	9.69391		0.00688804	2.60903	1.60261	3.61545	3.78047		0.00580098	3.77328	2.22602	5.32055	4.60745		7.54963e-05	8.12998	6.58272	9.67725	11.8455		0.0477726	2.01961	1.01319	3.02604	2.39562		0.00560209
miR-148a-3p		11	22	33	44		0.528552	1.30688	0.212372	2.40139	0.662998		0.43295	1.55793	-0.124757	3.24062	0.85233		0.0577703	2.60528	0.922596	4.28797	2.45234		0.936736	0.961921	-0.132588	2.05643	-0.0822684		0.340443	1.68945	0.00676063	3.37214	1.05325		0.015722	3.34944	1.66676	5.03213	3.58916		0.769033	0.858698	-0.235811	1.95321	-0.305276		0.909228
miR-216a-5p		11	22	33	44		0.413251	1.37431	0.356697	2.39191	0.869777		0.000830324	5.35272	3.78826	6.91718	7.15199		1.7943e-05	10.6731	9.10865	12.2376	15.894		0.216406	1.5847	0.567091	2.60231	1.35867		0.000366148	6.18629	4.62182	7.75075	8.52163		1.07203e-05	11.7396	10.1751	13.3041	17.6463		0.0216518	2.26608	1.24847	3.28369	2.94199		0.000557189
miR-141-3p		11	22	33	44		0.0593314	1.70233	0.96372	2.44095	2.24847		0.12351	1.81733	0.681794	2.95287	1.85024		0.00202135	3.59719	2.46165	4.73273	5.8794		0.135552	1.52681	0.788196	2.26543	1.68655		0.0963794	1.90291	0.767375	3.03845	2.04398		0.00229312	3.52448	2.38894	4.66002	5.7148		0.980331	0.99202	0.253405	1.73063	-0.0255479		0.0257081
miR-200c-3p		11	22	33	44		0.114888	2.068	0.664973	3.47103	1.79998		0.0953014	2.72253	0.565531	4.87954	2.05281		0.00452095	5.10167	2.94467	7.25867	4.88811		0.337751	1.6105	0.207474	3.01353	1.02892		0.0381722	3.34618	1.18917	5.50318	2.79603		0.00908328	4.46569	2.30869	6.62269	4.13019		0.342473	1.60414	0.201116	3.00717	1.01821		0.127196
miR-216b-5p		11	22	33	44		0.955498	1.02513	-0.00216734	2.05242	0.0578332		0.0136732	3.28723	1.70788	4.86658	3.72275		5.89798e-05	8.65715	7.0778	10.2365	12.4629		0.572564	1.25712	0.229831	2.28442	0.591847		0.00287701	4.33479	2.75544	5.91414	5.42777		5.41823e-05	8.79175	7.2124	10.3711	12.682		0.786079	1.12252	0.095232	2.14982	0.282027		0.00353334
miR-217-5p		11	22	33	44		0.769265	0.956641	0.620436	1.29285	-0.304959		0.103615	1.39958	0.882705	1.91646	1.98724		5.65949e-05	3.52732	3.01044	4.04419	12.5691		0.666813	0.936121	0.599917	1.27233	-0.449276		0.0353992	1.57511	1.05823	2.09199	2.86018		1.78377e-05	4.1997	3.68282	4.71658	15.913		0.863137	1.02543	0.689222	1.36163	0.17883		0.493538
[truncated: 54 more columns]
